# Supplementary material for: Physiological, biochemical and genetic responses of Caucasian tea (Camellia sinensis (L.) Kuntze) genotypes under cold and frost stress
Source: PeerJ. 2020 Aug 28;8:e9787. doi: 10.7717/peerj.9787 (PMC7457925; doi:10.7717/peerj.9787)
Supplement: Supplemental Information 1 — Data on tea plants in cold, frost and control conditions. [file peerj-08-9787-s001.zip]

Archive with 2 entries (2 files):
- Supplementary 1.xlsx
- Supplementary2.xlsx
