# Supplementary material for: Physiological, biochemical and genetic responses of Caucasian tea (Camellia sinensis (L.) Kuntze) genotypes under cold and frost stress
Source: PeerJ. 2020 Aug 28;8:e9787. doi: 10.7717/peerj.9787 (PMC7457925; doi:10.7717/peerj.9787)
Supplement: Supplemental Information 1 — Data on tea plants in cold, frost and control conditions. [file peerj-08-9787-s001.zip › Supplementary 1.xlsx]

## Sheet: Relative Water Content
		CONTROL 11.02.2019												COLD 21.02.2019												FROST 27.02.2019
Cultivar	Sample ID	Fresh leaf mass, g						DRY leaf mass, g	RWC,%					Sample ID	Fresh leaf mass, g						DRY leaf mass, g	RWC,%				Sample ID	Fresh leaf mass, g						DRY leaf mass, g	RWC,%
Karatum	3\1	0.3	1.151	1.161	1.162	3.474	3.472	0.111	63					3\1	0.3	1.149	1.159	1.155	3.463	3.463	0.102	66				3\1	0.3	1.158	1.164	1.154	3.476	3.475	0.114	62
	3\2	0.3	1.158	1.166	1.16	3.484	3.484	0.123	59					3\2	0.3	1.16	1.165	1.165	3.49	3.492	0.131	56.3333				3\2	0.3	1.16	1.159	1.153	3.472	3.476	0.115	61.6667
	3\3	0.3	1.152	1.155	1.162	3.469	3.472	0.111	63					3\3	0.3	1.159	1.16	1.167	3.486	3.488	0.127	57.6667				3\3	0.3	1.156	1.161	1.153	3.47	3.469	0.108	64
	3\4	0.3	1.163	1.167	1.151	3.481	3.481	0.12	60					3\5	0.3	1.153	1.154	1.167	3.474	3.474	0.113	62.3333				3\5
	3\6	0.3	1.149	1.162	1.157	3.468	3.462	0.101	66.3333					3\6	0.3	1.154	1.156	1.165	3.475	3.477	0.116	61.3333				3\6	0.3	1.155	1.161	1.16	3.476	3.479	0.118	60.6667
Kolkhida	9\1	0.3	1.154	1.153	1.158	3.465	3.466	0.105	65					9\1	0.3	1.158	1.161	1.162	3.481	3.481	0.12	60				9\1	0.3	1.162	1.16	1.165	3.487	3.486	0.125	58.3333
	9\5	0.3	1.157	1.16	1.153	3.47	3.466	0.105	65					9\5	0.3	1.166	1.166	1.174	3.506	3.506	0.145	51.6667				9\5	0.3	1.163	1.169	1.162	3.494	3.491	0.13	56.6667
	9\7	0.3	1.16	1.17	1.153	3.483	3.483	0.122	59.3333					9\7	0.3	1.16	1.16	1.154	3.474	3.474	0.113	62.3333				9\7	0.3	1.166	1.166	1.172	3.504	3.501	0.14	53.3333
	9\8	0.2	1.156	1.15		2.306	2.304	0.064	68					9\8												9\8
	9\9	0.2	1.165	1.16		2.325	2.326	0.086	57					9\9	0.3	1.165	1.159	1.157	3.481	3.483	0.122	59.3333				9\9
Quimen	21\1	0.3	1.157	1.157	1.174	3.488	3.485	0.124	58.6667					21\1	0.3	1.166	1.16	1.164	3.49	3.49	0.129	57				21\1	0.3	1.163	1.161	1.161	3.485	3.486	0.125	58.3333
	21\2	0.3	1.168	1.164	1.165	3.497	3.501	0.14	53.3333					21\2	0.3	1.162	1.162	1.164	3.488	3.488	0.127	57.6667				21\2	0.3	1.174	1.17	1.169	3.513	3.511	0.15	50
	21\3	0.3	1.165	1.168	1.167	3.5	3.501	0.14	53.3333					21\3	0.3	1.169	1.158	1.158	3.485	3.484	0.123	59				21\3	0.3	1.155	1.159	1.157	3.471	3.471	0.11	63.3333
	21\5	0.3	1.165	1.16	1.151	3.476	3.479	0.118	60.6667					21\5	0.3	1.165	1.165	1.164	3.494	3.492	0.131	56.3333				21\5	0.3	1.168	1.17	1.164	3.502	3.504	0.143	52.3333
	21\6	0.3	1.155	1.168	1.158	3.481	3.481	0.12	60					21\6	0.3	1.165	1.173	1.166	3.504	3.505	0.144	52				21\6	0.2	1.168	1.171		2.339	2.341	0.101	49.5
Gruzinskii	27\2	0.3	1.15	1.166	1.163	3.479	3.479	0.118	60.6667					27\2	0.3	1.179	1.18	1.169	3.528	3.528	0.167	44.3333				27\2	0.3	1.162	1.158	1.166	3.486	3.485	0.124	58.6667
	27\3	0.3	1.159	1.159	1.149	3.467	3.468	0.107	64.3333					27\3	0.3	1.162	1.165	1.163	3.49	3.49	0.129	57				27\3	0.3	1.158	1.174	1.169	3.501	3.502	0.141	53
	27\4	0.3	1.155	1.161	1.154	3.47	3.471	0.11	63.3333					27\4	0.3	1.162	1.161	1.167	3.49	3.488	0.127	57.6667				27\4	0.3	1.158	1.168	1.162	3.488	3.491	0.13	56.6667
	27\10	0.3	1.16	1.147	1.153	3.46	3.46	0.099	67					27\10	0.3	1.169	1.16	1.161	3.49	3.486	0.125	58.3333				27\10	0.3	1.161	1.166	1.165	3.492	3.492	0.131	56.3333
	27\11	0.3	1.167	1.157	1.152	3.476	3.476	0.115	61.6667					27\11	0.3	1.155	1.156	1.166	3.477	3.481	0.12	60				27\11	0.3	1.153	1.159	1.163	3.475	3.475	0.114	62
						March
										2019-02-21				2019-02-27
				Genotype #	Fresh mass,mg	Dry mass, mg			Genotype #	Fresh mass,mg	Dry mass, mg			Fresh mass,mg	Dry mass, mg
				CONTROL			RWC,%		COLD			RWC,%		FROST		RWC,%
				27'	427	158	62.9977		27\5'	366	117	68.0328		299	115	61.5385
				27''	425	155	63.5294		27\5''	367	117	68.1199
				27''	427	158	62.9977		27\8	352	123	65.0568		457	162	64.5514
				21'	344	125	63.6628		21\3'	302	120	60.2649		329	138	58.0547
				21''	358	131	63.4078		21\3''	350	139	60.2857		333	139	58.2583
				21'''	344	125	63.6628		21\5	284	122	57.0423		377	176	53.3156
				3'	345	123	64.3478		3\2'	336	103	69.3452		333	125	62.4625
				3''	319	99	68.9655		3\2''	363	131	63.9118		323	128	60.3715
				3''	345	123	64.3478		3\2'''	404	141	65.099
				9'	264	88	66.6667		9\5	285	99	65.2632		200	79	60.5
				9''	261	90	65.5172		9\3	96	33	65.625		373	169	54.6917
				9''	264	88	66.6667		9\10	502	174	65.3386		219	95	56.621
						April
					CONTROL					COLD					FROST
				Genotype #	Fresh mass,mg	Dry mass, mg	RWC,%		Genotype #	Fresh mass,mg	Dry mass, mg	RWC,%		Genotype #	Fresh mass,mg	Dry mass, mg	RWC,%
				6.1	1111	445	59.946		6.1	578	243	57.9585		6.1	501	220	56.0878
				6.2	1205	452	62.4896		6.2	590	240	59.322		6.2	496	227	54.2339
				6.3	954	423	55.6604		6.3	583	239	59.0051		6.3	523	240	54.1109
				6.4	1235	487	60.5668		6.4	568	240	57.7465		6.4	518	233	55.0193
				Total	4505	1807	59.889		Total	2319	962	58.5166		Total	2038	920	54.8577
				17.1	984	371	62.2967		17.1					17.1
				17.2	731	281	61.5595		17.2					17.2
				17.3	695	265	61.8705		17.3					17.3
				17.4	629	225	64.2289		17.4					17.4
				Total	3039	1142	62.4218		Total	0	0			Total
				22.1	1008	412	59.127		22.1	652	255	60.8896		22.1	488	202	58.6066
				22.2	1128	465	58.7766		22.2	639	250	60.8764		22.2	475	191	59.7895
				22.3	976	408	58.1967		22.3	627	240	61.7225		22.3	510	210	58.8235
				22.4	982	410	58.2485		22.4	676	262	61.2426		22.4	502	205	59.1633
				Total	4094	1695	58.5979		Total	2594	1007	61.1796		Total	1975	808	59.0886
				24.1	1153	429	62.7927		24.1	485	185	61.8557		24.1	548	230	58.0292
				24.2	1174	450	61.6695		24.2	501	191	61.8762		24.2	526	220	58.1749
				24.3	1092	410	62.4542		24.3	493	196	60.2434		24.3	574	235	59.0592
				24.4	1178	456	61.2903		24.4	482	184	61.8257		24.4	492	204	58.5366
				Total	4597	1745	62.0405		Total	1961	756	61.4482		Total	2140	889	58.4579

## Sheet: рН cell sap
		CONTROL 11.02.2019							COLD 21.02.2019	FROST 26.02.2019
	Sample ID	leaf mass, mg	рН						рН	рН
Gruzinskii7	27\5	500	6						5.9	5.7
	27\5	500	6.1						6	5.76
	27\8	500	6.1						6.1	6
Quimen	21\3	500	6.15						6	5.75
	21\3	500	6.1						5.8	5.64
	21\5	500	5.9						5.9	5.41
Karatum	3\2	500	6						6	6.35
	3\2	500	6.1						6	6.31
	3\2	500	6.1						5.9	6.29
Kolkhida	9\5	500	6.1						6	6.5
	9\5	500	6.15						6.1	6.1
	9\3	500	6.2						6	6.1

## Sheet: Proline
	Proline		CONTROL 11.02.2019								COLD 21.02.2019			FROST 26.02.2019
	генотип	sample mass, mg	Optical dencity	С sample, mg/10l = mg/200 g						С fresh leaf mkg/g	Optical dencity	С sample, mg/10 l = mg/200 g	С fresh leaf mkg/g	Optical dencity	С sample, mg/10l = mg/200 g	С fresh leaf mkg/g
Karatum	3\1	200	0.03882	19.73						98.65	0.0861	43.77	218.85	0.09426	47.92	239.6
	3\2	200	0.10503	53.39						266.95	0.10151	51.6	258	0.09085	46.18	230.9
	3\3	200	0.11622	59.08						295.4	0.10344	52.59	262.95	0.10685	54.32	271.6
	3\6	200	0.04817	24.49						122.45	0.07911	40.22	201.1
	3\5										0.10218	51.94	259.7	0.11405	57.98	289.9
																0
Kolkhida	9\1	200	0.07591	38.59						192.95	0.14049	71.42		0.13043	66.31				Control	Cold	Frost
	9\5	200	0.13688	69.59						253.3	0.1779	90.44	452.2	0.7031	86.58	432.9		Kolkhida	236.683	446.813	400
	9\7	200	0.19786	100.6						263.8	0.17378	88.35	441.75	0.14338	72.89	364.45		Gruzinskii7	290.033	406.167	286.9
	9\8	200	0.23199	117.9							0.19233	97.77	488.85
	9\9	200	-0.23749								0.15912	80.89	404.45	0.15842	80.53	402.65			38.2363	34.7198	34.3019
																			22.7478	17.1088	59.8375
Quimen	21\1	200	0.1296	65.88						329.4	0.16531	84.04	420.2	0.12141	61.72	308.6
	21\2	200	0.19977	101.6						508	0.23274	118.3	591.5	0.09407	47.82	239.1
	21\3	200	0.13895	70.64						353.2	0.13168	66.94	334.7	0.08308	42.24	211.2
	21\5	200	0.10961	55.72						278.6	0.11393	57.92	289.6	0.07146	36.33	181.65
	21\6	200	0.09966	50.66						253.3	0.15405	78.31	391.55	0.12831	65.23	326.15
Gruzinskii7	27\2	200	0.0648	65.48							0.15429	78.44	392.2	0.08442	42.92
	27\3	200	0.19977	60.4						302	0.12034	61.18		0.08976	45.63	228.15
	27\4	200	0.13895	52.76						263.8	0.15778	80.21	401.05	0.07872	40.02	308.6
	27\10	200	0.10961	60.86						304.3	0.1673	85.05	425.25	0.14195	72.16	360.8
	27\11	200	0.09966	70.53							0.09981	50.74		0.09837	50.01	250.05
	6.1	200	0.0906	49.75						248.75	0.19998	53	265	47.047	497.6	1244
	6.2	200	0.20161	93.24						466.2	0.1589	59.71	298.55	11.79	675.3	1688.25
	6.3	200	1.2039	72.63						363.15	0.04405	59.68	298.4	3.3738	609.8	1524.5
	6.4	200	0.32148	62.66						313.3	0.27062	58.44	292.2	68.26	561.2	1403
	6.5	200	0.53015	76.43						382.15	0.687	51.69	258.45	66.408	622.1	1555.25
	17.1	200	0.42106	107.9						539.5	0.36214	115.3	576.5	59.372	406.9	1017.25
	17.2	200	0.11684	113.3						566.5	0.06865	106.8	534	110.53	503.7	1259.25
	17.3	200	4.641	128.6						643	0.08157	98.54	492.7	36.407	484.7	1211.75
	17.4	200	0.16885	119.7						598.5	0.10823	112	560	26.557	414.1	1035.25
	17.5	200	0.10769	115.7						578.5	0.20591	137.9	689.5	5.2871	419.6	1049
	22.1	200	0.12334	47.99						239.95	0.30318	37.58	187.9	40.244	443.1	1107.75
	22.2	200	1.1541	60.05						300.25	1.087	38.11	190.55	10.586	453.6	1134
	22.3	200	0.80807	52.65						263.25	0.4185	39.14	195.7	23.088	425.8	1064.5
	22.4	200	0.52987	56.92						284.6		37.53	187.65	46.396	474.4	1186
	22.5	200	6.842	62.28						311.4	0.00942	42.41	212.05	44.138	447.9	1119.75
	24.1	200	0.06341	51.3						256.5	1.8544	35.16	175.8	29.042	444.9	1112.25
	24.2	200	0.45383	50.34						251.7	1.8587	39.08	195.4	25.516	442.2	1105.5
	24.3	200	0.45822	41.51						207.55	0.64384	39.79	198.95	19.032	452.2	1130.5
	24.4	200	0.3558	51.13						255.65	1.9228	37.58	187.9	25.562	437.9	1094.75
	24.5	200	0.45438	61.74						308.7	0.69779	41.99	209.95	19.755	453.8	1134.5

## Sheet: Rel El Cond, Cell membrane int
genotype	sample#	REC			Cell membranes integrity, %			% Leaf tissue damage
		Control	Cold	Frost	Control	Cold	Frost	Control	Cold	Frost
Karatum	3\1		5.501	10.7847	98.2236	98.4365	92.9326	1.77638	1.56354	7.06737			Control	Cold	Frost
	3\2	8.03532	7.59386	11.9174	95.7965	96.2564	95.8753	4.20346	3.7436	4.12469		Karatum	8.3315	6.32279	11.3334
	3\3		3.57766	11.9174	97.4916	100.44	99.3408	2.50838	-0.439936	0.659237		Kolkhida	7.8658	7.8658	13.0525
	3\5	7.1771	10.4199	10.13	96.6905	93.3126	93.6146	3.30948	6.68745	6.3854		Quimen	9.10912	7.99982	10.015
	3\7	9.78208	4.5215	11.9174	93.977	99.4568	91.7527	6.023	0.543227	8.2473		Gruzinskii7	7.76286	6.88482	10.0588
		8.3315	6.32279	11.3334	96.4359	97.5804	94.7032	3.56414	2.41958	5.2968		М #527	8.73536	8.15021	17.8972
		1.32751	2.73213	0.832541	1.64547	2.84596	2.99609	1.64547	2.84596	2.99609		М #855	6.44376	8.27213	15.1044
Kolkhida	9\1		6.88679	13.9229	98.6096	96.9929	96.1673	1.39038	3.00708	3.83268		Clone #22	7.98338	8.15021	10.4837
	9\2	7.73159	7.59386	13.9229				3.88707		3.485		GP	8.0069	8.27213	10.5697
	9\3	8	5.06998	13.9229	95.8333	98.8854	89.6636	4.16667	1.11457	10.3364
	9\6		6.26781	9.5709	90.625	97.6377	94.197	9.375	2.3623	5.80302
	9\10		4.58432	13.9229	99.1882	99.3913	95.6364	0.811805	0.60867	4.36356
		7.8658	6.08055	13.0525	96.064	98.2268	93.9161	3.92618	1.77315	5.56412
		0.189794	1.24851	1.94628	3.91053	1.10445	2.95465	3.38669	1.10445	2.8104
Quimen	21\1	8.25648	8.20072	10.015	95.5662	95.6242	93.7344	4.43384	4.37575	6.26562
	21\3	9.88764	8.117	10.015	93.867	95.7115	95.3149	6.13296	4.28854	4.68513
	21\4	8.81148	7.2973	10.015	94.988	96.5653	96.063	5.01195	3.43468	3.93703
	21\5			10.015	96.307	93.1148	96.1055	3.69303	6.88516	3.89447
	21\7	9.48087	5.77431	10.015	94.2908	98.1518	97.4276	5.70924	1.84824	2.57238
		9.10912	7.34733	10.015	95.0038	95.8335	95.7291	4.9962	4.16648	4.27093
		0.721081	1.1251	0	0.976654	1.82755	1.34987	0.976654	1.82755	1.34987
Gruzinskii7	27\2		5.64356	10.4691	92.7502	98.288	94.0369	7.24981	1.71205	5.9631
	27\3		6.48464	10.4691	89.9596	97.4118	95.1174	10.0404	2.58817	4.88262
	27\5	9.88764	21.3043	10.4691	76.6911	81.9746	94.1385	23.3089	18.0254	5.86153
	27\7	8.81148	6.73554	10.4691	91.1745	97.1505	93.2613	8.82555	2.84952	6.73865
	27\9	7.30964	11.9588	10.4691	96.5525	91.7096	94.8195	3.44755	8.29038	5.18053
		7.26201	6.73557	10.0588	83.3047	84.9572	83.6339	5.14616	3.50502	4.86823
		1.29484	6.57102	0	7.53915	6.84481	0.726099	7.53915	6.84481	0.726099
№527	1	9.48864	16.25	18.2692	94.2827	87.2396	99.2026	5.71733	12.7604	0.797382
	2	7.22041	6.00942	18.2692	96.6454	97.9069	85.1362	3.3546	2.09315	14.8638
	4	8.37981	6.37117	18.2692	95.4377	97.53	91.2359	4.56231	2.46997	8.76409
	8	7.56853	7.09365	18.2692	96.2828	96.7774	97.9319	3.71722	3.22255	2.06813
	9	11.0194	5.02683	16.4089	92.6881	98.9304	93.324	7.31189	1.06962	6.67596
		8.73536	8.15021	17.8972	95.0673	95.6769	93.3661	4.93267	4.32314	6.63387
		1.54655	4.58875	0.831955	1.61099	4.77994	5.63874	1.61099	4.77994	5.63874
№855	2		6.88716	17.1629	99.1636	96.9925	93.8725	0.836447	3.00746	6.12745
	4	8.79085	13.7246	16.4089	95.0095	89.8702	90.8604	4.99047	10.1298	9.13963
	5		5.14777	17.1629	97.9565	98.8044	86.2887	2.04351	1.19559	13.7113
	6		7.32899		98.8893	96.5323	92.4383	1.11072	3.4677	7.56173
	9	7.5969		17.1629	96.2532
		8.19387	8.27213	16.9744	97.4544	95.5499	90.865	2.24529	4.45014	9.13503
		0.84425	3.75494	0.376975	1.77851	3.9114	3.28954	1.90165	3.9114	3.28954
№22(рН)	1		18.2983	8.41829	81.6261	85.1059	95.3976	18.3739	14.8941	4.60239
	2	8.79085	14.5501	11.2593	88.8266	89.0103	88.3563	11.1734	10.9897	11.6437
	3		16.4671	11.2593	49.1223	87.0135	83.9005	50.8777	12.9865	16.0995
	4		12.3077	10.7407	46.957	91.3462	85.2635	53.043	8.65385	14.7365
	6	7.5969	11.4356	10.7407	88.8169	92.2546	87.3032	11.1831	7.74538	12.6968
		8.19387	14.6118	10.4837	71.0698	88.9461	88.0442	28.9302	11.0539	11.9558
		0.84425	2.84753	1.18333	21.2416	2.96617	4.46156	21.2416	2.96617	4.46156
GP	1		11.3361	9.29001	90.0446	92.3582	94.4896	9.95536	7.64179	5.51043
	3	8.0212	11.2161	11.7271	95.8112	92.4833	91.9509	4.18875	7.51673	8.04908
	4		9.06178	9.97427	92.9113	94.7273	93.7768	7.08868	5.27269	6.2232
	5		11.9608	11.1162	78.346	91.7075	92.5873	21.654	8.29248	7.41273
	6	8.304	22.4537	10.7407	95.5167	80.7774	92.9784	4.48333	19.2226	7.0216
		8.1626	13.2057	10.5697	90.526	90.4107	93.1566	9.47403	9.58926	6.84341
		0.199969	5.28445	0.956515	7.19575	5.50463	0.99637	7.19575	5.50463	0.99637
				CONTROL CONDITIONS 11.02.2019
Genotype	Sample #		Repeat	Leaf mass	Relative electrical conductivity								Speed			REC	Cell menbrane integrity	% damage	REC				Speed		REC		REC				Speed		REC
				г	L0		L1 (1 часа)	L1 (2 часа)	L2 (кипячение)				V1=L1-L0 (1 hour)	V2=L1-L0 (2 hours)	1 - L1/L2	REC			L0	L1 (1 hour)	L1 (2 hours)	L2 (boiling)	V1=L1-L0 (1 hour)	V2=L1-L0 (2 hours)	REC		L0	L1 (1 hour)	L1 (2 hours)	L2 (boiling)	V1=L1-L0 (1 hour)	V2=L1-L0 (2 hours)	REC
Каратум	3		1	0.6	5.12		6.58	7.28	127.6				1.46	2.16	0.942947	5.70533	98.2236	1.77638	4.92	6.614	7.39	103.02	1.694	2.47	7.42157		0.35616	0.801892	1.30778	28.5654	0.541369	1.02905	1.57965
			2	0.31	4.59		6.39	7.28	90.6				1.8	2.69	0.919647	8.03532	95.7965	4.20346
			3	0.68	5.24		7.77	8.92	139.2				2.53	3.68	0.93592	6.40805	97.4916	2.50838
			5	0.38	4.48		5.54	5.39	75.1				1.06	0.91	0.928229	7.1771	96.6905	3.30948
			7	0.23	5.17		6.79	8.08	82.6				1.62	2.91	0.902179	9.78208	93.977	6.023
Колхида	9		1	0.48	4.93		7.22	9.96	186.7				2.29	5.03	0.946652	5.33476	98.6096	1.39038	3.926	5.344	6.226	93.56	1.418	2.3	7.76914		0.804506	1.16864	2.22272	56.1462	0.511537	1.56857	3.25122
			2	0.24	4.4		5.41	6.51	84.2				1.01	2.11	0.922684	7.73159	96.1129	3.88707
			3	0.17	4.08		5.34	5.28	66				1.26	1.2	0.92	8	95.8333	4.16667
			6	0.15	3.13		4.55	4.94	38				1.42	1.81	0.87	13	90.625	9.375
			10	0.29	3.09		4.2	4.44	92.9				1.11	1.35	0.952207	4.77933	99.1882	0.811805
Кимынь	21		1	0.2	3.24		4.88	5.73	69.4				1.64	2.49	0.917435	8.25648	95.5662	4.43384	3.586	4.598	5.366	61.1	1.012	1.78	8.79636		0.601357	0.652549	1.04541	10.3204	0.405919	0.620564	0.937588
			3	0.24	3.53		4.72	5.28	53.4				1.19	1.75	0.901124	9.88764	93.867	6.13296
			4	0.21	3.27		4	4.3	48.8				0.73	1.03	0.911885	8.81148	94.988	5.01195
			5	0.16	3.25		3.91	4.58	60.7				0.66	1.33	0.924547	7.5453	96.307	3.69303
			7	0.27	4.64		5.48	6.94	73.2				0.84	2.3	0.905191	9.48087	94.2908	5.70924
Грузинский	27		2	0.11	4.14		4.7	4.91	44.8				0.56	0.77	0.890402	10.9598	92.7502	7.24981	4.024	4.588	4.802	39.514	0.564	0.778	14.1514		0.385331	0.260038	0.364376	14.4994	0.200699	0.105688	7.23758
			3	0.15	4.37		4.91	5.21	38.2				0.54	0.84	0.863613	13.6387	89.9596	10.0404
			5	0.15	4.29		4.69	5.03	19.07				0.4	0.74	0.736235	26.3765	76.6911	23.3089
			7	0.15	3.91		4.33	4.54	36.4				0.42	0.63	0.875275	12.4725	91.1745	8.82555
			9	0.23	3.41		4.31	4.32	59.1				0.9	0.91	0.926904	7.30964	96.5525	3.44755
															0.904654
				COLD STRESS 21.02.2019
повторность	Sample #		Repeat	Leaf mass	Relative electrical conductivity								Speed			REC	Cell menbrane integrity	% damage	REC				Speed		REC		REC				Speed		REC
				г	L0		L1 (1 часа)	L1 (2 часа)	L2 (кипячение)				V1=L1-L0 (1 hour)	V2=L1-L0 (2 hours)	1 - L1/L2	REC			L0	L1 (1 hour)	L1 (2 hours)	L2 (boiling)	V1=L1-L0 (1 hour)	V2=L1-L0 (2 hours)	REC		L0	L1 (1 hour)	L1 (2 hours)	L2 (boiling)	V1=L1-L0 (1 hour)	V2=L1-L0 (2 hours)	REC
3	3\1		0.55	6.25	6.43		5.49	6.93	99.8				0.18	-0.76	0.94499	5.501	98.4365	1.56354	4.172	5.522	4.906	91.06	1.35	0.734	6.32279
	3\2		0.34	3.07	5.14		4.45	5.6	58.6				2.07	1.38	0.924061	7.59386	96.2564	3.7436
	3\3		0.45	3.42	4.98		4.1	5.41	114.6				1.56	0.68	0.964223	3.57766	100.44	-0.439936
	3\5		0.38	3.16	5.42		3.97	5.15	38.1				2.26	0.81	0.895801	10.4199	93.3126	6.68745
	3\7		0.33	4.96	5.64		6.52	10.04	144.2				0.68	1.56	0.954785	4.5215	99.4568	0.543227
9	9\1		0.54	4.19	5.16		5.84	7.57	84.8				0.97	1.65	0.931132	6.88679	96.9929	3.00708	3.4475	5.15	4.34	75.875	1.7025	0.8925	5.70223
	9\2		-	-	-		-	-	-
	9\3		0.15	2.91	4.82		3.26	5	64.3				1.91	0.35	0.9493	5.06998	98.8854	1.11457
	9\6		0.16	3.3	5.6		4.4	5.85	70.2				2.3	1.1	0.937322	6.26781	97.6377	2.3623
	9\10		0.24	3.39	5.02		3.86	5.87	84.2				1.63	0.47	0.954157	4.58432	99.3913	0.60867
21	21\1		0.33	4.51	7.55		9.07	11.89	110.6				3.04	4.56	0.917993	8.20072	95.6242	4.37575	4.406	5.54	5.866	73.94	1.134	1.46	7.99982
	21\3		0.22	3.83	5.19		4.44	7.2	54.7				1.36	0.61	0.91883	8.117	95.7115	4.28854
	21\4		0.18	4.09	3.6		4.05	6.14	55.5				-0.49	-0.04	0.927027	7.2973	96.5653	3.43468
	21\5		0.14	5.32	6.16		6.96	9.52	65.6				0.84	1.64	0.893902	10.6098	93.1148	6.88516
	21\7		0.26	4.28	5.2		4.81	7.71	83.3				0.92	0.53	0.942257	5.77431	98.1518	1.84824
27	27\2		0.16	3.24	4.48		4.56	8.26	80.8				1.24	1.32	0.943564	5.64356	98.288	1.71205	3.26	3.97	4	47.98	0.71	0.74	10.4254
	27\3		0.22	2.96	4.44		3.8	6.46	58.6				1.48	0.84	0.935154	6.48464	97.4118	2.58817
	27\5		0.17	3.59	4.47		4.9	6.21	23				0.88	1.31	0.786957	21.3043	81.9746	18.0254
	27\7		0.15	2.95	3.22		3.26	4.72	48.4				0.27	0.31	0.932645	6.73554	97.1505	2.84952
	27\9		0.15	3.56	3.24		3.48	5.08	29.1				-0.32	-0.08	0.880412	11.9588	91.7096	8.29038
				FROST STRESS 27.02.2019
Genotype	Sample #		Repeat	Leaf mass	Relative electrical conductivity								Speed			REC	Cell menbrane integrity	% damage	REC				Speed		REC		REC				Speed		REC
				г	L0		L1 (1 часа)	L1 (2 часа)	L2 (кипячение)				V1=L1-L0 (1 hour)	V2=L1-L0 (2 hours)	1 - L1/L2	REC			L0	L1 (1 hour)	L1 (2 hours)	L2 (boiling)	V1=L1-L0 (1 hour)	V2=L1-L0 (2 hours)	REC		L0	L1 (1 hour)	L1 (2 hours)	L2 (boiling)	V1=L1-L0 (1 hour)	V2=L1-L0 (2 hours)	REC		знаменатель	СКМ
Karatum	3		1	0.34	4.16		5.64	11.82	109.6				1.48	7.66	0.892153	10.7847	92.9326	7.06737	3.588	7.102	10.612	123.48	3.514	7.024	9.08492		0.818761	1.58402	1.82093	27.6904	2.34945	2.37636	2.87625		0.914059	#DIV/0!		#DIV/0!
			2	0.32	3.04		7.9	9.48	119.1				4.86	6.44	0.920403	7.9597	95.8753	4.12469																		#DIV/0!		#DIV/0!
			3	0.62	4.75		5.4	7.95	171.6				0.65	3.2	0.953671	4.63287	99.3408	0.659237																		#DIV/0!		#DIV/0!
			5	0.27	3.01		7.4	11.69	115.4				4.39	8.68	0.8987	10.13	93.6146	6.3854																		#DIV/0!		#DIV/0!
			7	0.24	2.98		9.17	12.12	101.7				6.19	9.14	0.880826	11.9174	91.7527	8.2473																		#DIV/0!		#DIV/0!
Kolkhida	9		1	0.38	3.78		5.24	6.85	89.2				1.46	3.07	0.923206	7.67937	96.1673	3.83268	3.368	6.112	7.636	87.94	2.744	4.268	9.34156		0.479239	2.74869	3.87381	52.7288	2.41988	3.52786	2.69798		0.913168	#DIV/0!		#DIV/0!
			2	0.25	3.12		4.9	5.59	76.1				1.78	2.47	0.926544	7.3456	96.515	3.485																		#DIV/0!		#DIV/0!
			3	0.1	2.83		4.85	6.14	44.1				2.02	3.31	0.860771	13.9229	89.6636	10.3364																		#DIV/0!		#DIV/0!
			6	0.13	3.15		4.56	5.13	53.6				1.41	1.98	0.904291	9.5709	94.197	5.80302																		#DIV/0!		#DIV/0!
			10	0.38	3.96		11.01	14.47	176.7				7.05	10.51	0.91811	8.18902	95.6364	4.36356																		#DIV/0!		#DIV/0!
Quimen	21		1	0.24	3.47		5.55	6.68	66.7				2.08	3.21	0.89985	10.015	93.7344	6.26562	3.242	5.026	5.732	72.28	1.784	2.49	8.10009		0.335216	1.16047	1.02916	19.3314	0.86234	0.744345	1.29588		0.920697	#DIV/0!		#DIV/0!
			3	0.16	2.98		4.19	5.6	65.9				1.21	2.62	0.915023	8.49772	95.3149	4.68513																		#DIV/0!		#DIV/0!
			4	0.18	2.99		4.85	4.87	62.6				1.86	1.88	0.922204	7.77955	96.063	3.93703																		#DIV/0!		#DIV/0!
			5	0.1	3.05		3.81	4.62	59.7				0.76	1.57	0.922613	7.73869	96.1055	3.89447																		#DIV/0!		#DIV/0!
			7	0.24	3.72		6.73	6.89	106.5				3.01	3.17	0.935305	6.46948	97.4276	2.57238																		#DIV/0!		#DIV/0!
Gruzinskii7	27		2	0.15	3.21		4.21	4.59	47.2				1	1.38	0.902754	9.72458	94.0369	5.9631	3.294	5.854	6.194	64.7	2.56	2.9	9.49628		0.167571	1.20993	1.95783	16.9296	1.12279	1.87078	0.697055		0.904266	#DIV/0!		#DIV/0!
			3	0.14	3.47		6.77	5.89	67.8				3.3	2.42	0.913127	8.68732	95.1174	4.88262																		#DIV/0!		#DIV/0!
			5	0.23	3.41		5.7	6.97	72.4				2.29	3.56	0.903729	9.62707	94.1385	5.86153																		#DIV/0!		#DIV/0!
			7	0.26	3.33		7.27	9.15	87.4				3.94	5.82	0.895309	10.4691	93.2613	6.73865																		#DIV/0!		#DIV/0!
			9	0.15	3.05		5.32	4.37	48.7				2.27	1.32	0.910267	8.97331	94.8195	5.18053																		#DIV/0!		#DIV/0!
						PART 2 APRIL 2019
						CONTROL CONDITIONS 02.04.2019
Genotype	Sample #		Repeat	Leaf mass	Relative electrical conductivity								Speed			REC	Cell menbrane integrity	% damage	REC				Speed		REC		REC				Speed		REC
				г	L0		L1 (1 часа)	L1 (2 часа)	L2 (кипячение)				V1=L1-L0 (1 hour)	V2=L1-L0 (2 hours)	1 - L1/L2	REC			L0	L1 (1 hour)	L1 (2 hours)	L2 (boiling)	V1=L1-L0 (1 hour)	V2=L1-L0 (2 hours)	REC		L0	L1 (1 hour)	L1 (2 hours)	L2 (boiling)	V1=L1-L0 (1 hour)	V2=L1-L0 (2 hours)	REC
	6	1	0.4	4.07	6.48	8.35	88	2.41	4.28	9.48864	94.2827	5.71733	3.852	5.834	6.894	80.22	1.982	3.042	8.73536		0.344848	0.675485	0.840167	12.0282	0.696613	0.79399	1.54655		0.914061	#DIV/0!		#DIV/0!
		2	0.4	3.72	6.28	6.65	92.1	2.56	2.93	7.22041	96.6454	3.3546																		#DIV/0!		#DIV/0!
		4	0.4	4.25	5.96	6.31	75.3	1.71	2.06	8.37981	95.4377	4.56231																		#DIV/0!		#DIV/0!
		8	0.4	3.35	5.7	6.35	83.9	2.35	3	7.56853	96.2828	3.71722																		#DIV/0!		#DIV/0!
		9	0.4	3.87	4.75	6.81	61.8	0.88	2.94	11.0194	92.6881	7.31189																		#DIV/0!		#DIV/0!
	17	2	0.34	4.26	6.59	7.07	147.2	2.33	2.81	4.80299	99.1636	0.836447	3.734	4.826	5.342	89.86	1.092	1.608	6.44376		0.484076	1.16212	1.13286	38.2714	0.745399	0.729466	1.70737		0.940552	#DIV/0!		#DIV/0!
		4	0.38	3.65	4.6	5.38	61.2	0.95	1.73	8.79085	95.0095	4.99047																		#DIV/0!		#DIV/0!
		5	0.34	3.72	4.79	4.99	83.7	1.07	1.27	5.96177	97.9565	2.04351																		#DIV/0!		#DIV/0!
		6	0.49	4.05	4.82	5.35	105.6	0.77	1.3	5.06629	98.8893	1.11072																		#DIV/0!		#DIV/0!
		9	0.16	2.99	3.33	3.92	51.6	0.34	0.93	7.5969	96.2532	3.74677																		#DIV/0!		#DIV/0!
	22	1	0.32	3.84	5.29	9.11	42.1	1.45	5.27	21.639	81.6261	18.3739	3.712	5.42	7.128	31.796	1.708	3.416	31.773		0.450577	0.578921	1.277	18.267	0.517803	1.38063	20.3919		0.775821	#DIV/0!		#DIV/0!
		2	0.39	3.33	5.72	6.73	45.7	2.39	3.4	14.7265	88.8266	11.1734																		#DIV/0!		#DIV/0!
		3	0.28	3.17	4.82	7.25	13.72	1.65	4.08	52.8426	49.1223	50.8777																		#DIV/0!		#DIV/0!
		4	0.2	3.97	5.01	5.58	10.16	1.04	1.61	54.9213	46.957	53.043																		#DIV/0!		#DIV/0!
		6	0.38	4.25	6.26	6.97	47.3	2.01	2.72	14.7357	88.8169	11.1831																		#DIV/0!		#DIV/0!
	24	1	0.49	4.43	7.49	9.49	70	3.06	5.06	13.5571	90.0446	9.95536	3.45	5.954	7.332	61.56	2.504	3.882	13.0951		0.762791	1.66919	2.31715	19.3335	1.25723	1.95915	6.90792		0.880897	#DIV/0!		#DIV/0!
		3	0.3	3.39	4.18	4.54	56.6	0.79	1.15	8.0212	95.8112	4.18875																		#DIV/0!		#DIV/0!
		4	0.49	3.12	7.08	9.26	85.7	3.96	6.14	10.8051	92.9113	7.08868																		#DIV/0!		#DIV/0!
		5	0.28	3.89	6.92	8.18	33	3.03	4.29	24.7879	78.346	21.654																		#DIV/0!		#DIV/0!
		6	0.36	2.42	4.1	5.19	62.5	1.68	2.77	8.304	95.5167	4.48333																		#DIV/0!		#DIV/0!
					11. 04. COLD STRESS
Genotype	Sample #		Repeat	Leaf mass	Relative electrical conductivity								Speed			REC	Cell menbrane integrity	% damage	REC				Speed		REC		REC				Speed		REC
				г	L0		L1 (1 часа)	L1 (2 часа)	L2 (кипячение)				V1=L1-L0 (1 hour)	V2=L1-L0 (2 hours)	1 - L1/L2	REC			L0	L1 (1 hour)	L1 (2 hours)	L2 (boiling)	V1=L1-L0 (1 hour)	V2=L1-L0 (2 hours)	REC		L0	L1 (1 hour)	L1 (2 hours)	L2 (boiling)	V1=L1-L0 (1 hour)	V2=L1-L0 (2 hours)	REC
	6	1	0.4	3.06	6.44	8.32	9.25	51.2	3.38	5.26	87.2396	12.7604	16.25	3.254	5.5	7.43	105.04	2.246	4.176	8.15021		0.303941	1.36325	1.33148	36.175	1.17358	1.17074	4.58875		0.929265	#DIV/0!		#DIV/0!
		2	0.4	3.79	7.27	8.93	9.26	148.6	3.48	5.14	97.9069	2.09315	6.00942																		#DIV/0!		#DIV/0!
		4	0.4	3.2	5.4	7.69	9.03	120.7	2.2	4.49	97.53	2.46997	6.37117																		#DIV/0!		#DIV/0!
		8	0.4	3.1	4.22	6.59	7.53	92.9	1.12	3.49	96.7774	3.22255	7.09365																		#DIV/0!		#DIV/0!
		9	0.4	3.12	4.17	5.62	6.12	111.8	1.05	2.5	98.9304	1.06962	5.02683																		#DIV/0!		#DIV/0!
	17	2	0.25	2.76	5.28	10.62	13.57	154.2	2.52	7.86	96.9925	3.00746	6.88716	3.64	5.3675	7.1725	101.35	1.7275	3.5325	8.27213		0.620591	0.954162	2.60268	56.5481	0.92005	3.07524	3.75494		0.92923	#DIV/0!		#DIV/0!
		4	0.39	4.11	6.05	6.08	6.77	44.3	1.94	1.97	89.8702	10.1298	13.7246																		#DIV/0!		#DIV/0!
		5	0.4	4.04	6.09	7.49	10.15	145.5	2.05	3.45	98.8044	1.19559	5.14777																		#DIV/0!		#DIV/0!
		6	0.3	3.65	4.05	4.5	4.96	61.4	0.4	0.85	96.5323	3.4677	7.32899																		#DIV/0!		#DIV/0!
		9																													#DIV/0!		#DIV/0!
	22	1	30.3	3.15	6.29	8.71	10.73	47.6	3.14	5.56	85.1059	14.8941	18.2983	3.824	5.424	6.72	47.16	1.6	2.896	14.6118		0.453299	0.866793	1.28998	11.3253	1.06224	1.56449	2.84753		0.857506	#DIV/0!		#DIV/0!
		2	0.4	3.94	4.5	5.66	7.33	38.9	0.56	1.72	89.0103	10.9897	14.5501																		#DIV/0!		#DIV/0!
		3	0.32	3.63	4.64	5.5	7.02	33.4	1.01	1.87	87.0135	12.9865	16.4671																		#DIV/0!		#DIV/0!
		4	0.4	4.33	5.38	6.72	8.03	54.6	1.05	2.39	91.3462	8.65385	12.3077																		#DIV/0!		#DIV/0!
		6	0.4	4.07	6.31	7.01	8.25	61.3	2.24	2.94	92.2546	7.74538	11.4356																		#DIV/0!		#DIV/0!
	24	1	0.49	3.61	5.12	5.43	6.09	47.9	1.51	1.82	92.3582	7.64179	11.3361	3.488	4.718	6.638	57.5	1.23	3.15	13.2057		0.288132	1.00143	1.98801	28.0597	0.80666	1.81283	5.28445		0.884557	#DIV/0!		#DIV/0!
		3	0.36	3.59	3.93	9.5	11.59	84.7	0.34	5.91	92.4833	7.51673	11.2161																		#DIV/0!		#DIV/0!
		4	0.49	3.85	6.29	7.92	10.71	87.4	2.44	4.07	94.7273	5.27269	9.06178																		#DIV/0!		#DIV/0!
		5	0.31	3.24	3.96	5.49	7.59	45.9	0.72	2.25	91.7075	8.29248	11.9608																		#DIV/0!		#DIV/0!
		6	0.22	3.15	4.29	4.85	5.89	21.6	1.14	1.7	80.7774	19.2226	22.4537																		#DIV/0!		#DIV/0!
													среднее								стандартное отклонение
					16. 04. FROST STRESS
Genotype	Sample #		Repeat	Leaf mass	Relative electrical conductivity								Speed			REC	Cell menbrane integrity	% damage	REC				Speed		REC		REC				Speed		REC
				г	L0		L1 (1 часа)	L1 (2 часа)	L2 (кипячение)				V1=L1-L0 (1 hour)	V2=L1-L0 (2 hours)	1 - L1/L2	REC			L0	L1 (1 hour)	L1 (2 hours)	L2 (boiling)	V1=L1-L0 (1 hour)	V2=L1-L0 (2 hours)	REC		L0	L1 (1 hour)	L1 (2 hours)	L2 (boiling)	V1=L1-L0 (1 hour)	V2=L1-L0 (2 hours)	REC
	6	1	0.4	4.34	9.06	10.77	226	4.72	6.43	4.76549	99.2026	0.797382	3.944	8.072	10.522	126.84	4.128	6.578	10.3685		0.253041	2.21408	3.48773	67.9809	2.09639	3.41463	5.41319		0.917045	103.849		-3.84932
		2	0.4	3.72	5.43	6.65	36.4	1.71	2.93	18.2692	85.1362	14.8638																		89.124		10.876
		4	0.4	3.88	11.04	15.79	127.2	7.16	11.91	12.4135	91.2359	8.76409																		95.5095		4.49054
		8	0.4	3.75	6.42	8.2	137	2.67	4.45	5.9854	97.9319	2.06813																		102.519		-2.51906
		9	0.4	4.03	8.41	11.2	107.6	4.38	7.17	10.4089	93.324	6.67596																		97.6954		2.30461
	17	2	0.47	3.33	10.37	25.2	255	7.04	21.87	9.88235	93.8725	6.12745	3.52	10.57	16.8075	140.6	7.05	13.2875	12.7696		0.809403	4.18232	8.19338	87.6423	3.46465	7.77531	3.15796		0.880459	102.353		-2.35306
		4	0.2	2.66	4.84	5.71	44.7	2.18	3.05	12.774	90.8604	9.13963																		99.0688		0.931246
		5	0.18	4.61	14.54	19.6	114.2	9.93	14.99	17.1629	86.2887	13.7113																		94.0841		5.91595
		6	0.42	3.48	12.53	16.72	148.5	9.05	13.24	11.2593	92.4383	7.56173																		100.789		-0.789209
		9										100																		#DIV/0!		#DIV/0!
	22	1	0.36	3.13	8.79	11.23	133.4	5.66	8.1	8.41829	95.3976	4.60239	3.876	7.804	10.552	74.82	3.928	6.676	15.4775		0.472895	0.825851	1.42722	33.1429	1.20303	1.76069	4.28309		0.858968	106.618		-6.61828
		2	0.4	4.28	6.83	8.53	56.2	2.55	4.25	15.1779	88.3563	11.6437																		98.7488		1.25122
		3	0.33	3.86	7.1	10.72	55.1	3.24	6.86	19.4555	83.9005	16.0995																		93.7689		6.23114
		4	0.32	3.82	8.34	12.34	68	4.52	8.52	18.1471	85.2635	14.7365																		95.2922		4.70783
		6	0.39	4.29	7.96	9.94	61.4	3.67	5.65	16.1889	87.3032	12.6968																		97.5718		2.4282
	24	1	0.49	3.91	6.15	7.72	83.1	2.24	3.81	9.29001	94.4896	5.51043	3.872	7.568	12.35	115.7	3.696	8.478	10.5697		0.051672	1.40585	3.34126	24.6381	1.45067	3.38659	0.956515		0.893258	101.55		-1.54955
		3	0.34	3.86	7.92	13.58	115.8	4.06	9.72	11.7271	91.9509	8.04908																		98.8212		1.17878
		4	0.49	3.92	7.45	11.63	116.6	3.53	7.71	9.97427	93.7768	6.2232																		100.784		-0.783521
		5	0.33	3.79	9.75	16.93	152.3	5.96	13.14	11.1162	92.5873	7.41273																		99.5051		0.494886
		6	0.36	3.88	6.57	11.89	110.7	2.69	8.01	10.7407	92.9784	7.0216																		99.9255		0.0745399

## Sheet: Soluble protein
		Sample #	mg dry leaf	total protein, mg/l	Total protein mg/g dry leaf	Genotype
CONTROL	1	21//1	36	0.219	6.08333	Quimen
	2	21//2	42	1.132	26.9524
	3	21//3	35	0.161	4.6
	4	21//5	35	-
	5	21//6	32	-
	6	9//1	35	-		Kolkhida
	7	9//5	33	-
	8	9//7	37	0.096	2.59459
	9	27//2	40	-		Gruzinskii7
	10	27//3	41	0.043	1.04878
	11	27//4	31	0.122	3.93548
	12	27//10	32	0.116	3.625
	13	27//11	31	-
	14	3//1	30	-		Karatum
	15	3//2	37	0.126	3.40541
	16	3//3	29	0.064	2.2069
	17	3//4	30	0.017	0.566667
	18	3//6	29	-
COLD	19	21//1	34	0.442	13	Quimen
	20	21//2	41	0.897	21.878
	21	21//3	39	0.206	5.28205
	22	21//5	38	0.134	3.52632
	23	21//6	43	0.932	21.6744
	24	9//1	41	0.443	10.8049	Kolkhida
	25	9//5	37	0.497	13.4324
	26	9//7	39	0.498	12.7692
	27	27//2	47	0.926	19.7021	Gruzinskii7
	28	27//3	38	0.221	5.81579
	29	27//4	38	0.165	4.34211
	30	27//10	36	0.424	11.7778
	31	27//11	33	0.349	10.5758
	32	27//11'	35	-		Karatum
	33	3//2	39	0.327	8.38462
	34	3//3	32	0.383	11.9688
	35	3//5	37	0.373	10.0811
	36	3//6	34	0.096	2.82353
FROST	37	21//1	41	0.509	12.4146	Quimen
	38	21//1'	42	0.443	10.5476
	39	21//2	43	1.189	27.6512
	40	21//2'	43	0.45	10.4651
	41	21//3	39	0.305	7.82051
	42	21//3'	38	0.473	12.4474
	43	21//5	42	0.136	3.2381
	44	21//5'	44	0.304	6.90909
	45	21//6	46	0.256	5.56522
	46	9//1	40	0.486	12.15	Kolkhida
	47	9//1'	39	0.469	12.0256
	48	9//5	42	0.524	12.4762
	49	9//5'	44	0.63	14.3182
	50	9//7	41	0.42	10.2439
	51	9//7'	40	0.271	6.775
	52	27//2	43	0.496	11.5349	Gruzinskii7
	53	27//2'	40	0.52	13
	54	27//3	41	0.262	6.39024
	55	27//3'	39	0.275	7.05128
	56	27//4	40	0.247	6.175
	57	27//4'	39	0.363	9.30769
	58	27//10	43	1.375	31.9767
	59	27//10'	41	0.488	11.9024
	60	27//11	36	0.499	13.8611
	61	27//11'	37	0.501	13.5405
	62	3//1	40	0.407	10.175	Karatum
	63	3//1'	30	0.09	3
	64	3//2	35	0.437	12.4857
	65	3//2'	34	0.302	8.88235
	66	3//3	34	0.437	12.8529
	67	3//3'	34	0.457	13.4412
	68	3//6	35	0.269	7.68571
	69	3//6'	36	0.303	8.41667

## Sheet: Sugar
			500 mg sample dried 5 hours at 105 degrees
				g/kg dried leaf mass				Percentage rate of sugars
				Fructose	Glucose	Sucrose	Total	Fructose	Glucose	Sucrose	Total				Control	Cold	Frost
Control	1	9'	88	2.089	0.284	0.492	0.721	72.92	9.9	17.18	100			Kolkhida	0.561667	1.185	1.45133
	2	9''	90	2.665	0.322	0	0.721	89.23	10.77	0	100			Gruzinskii7	1.03725	1.1264	1.756
				2.377	0.303	0.246	0.721
														sd	0.08	0.09	0.15
															0.11	0.15	0.0611991
Cold	3	9//10	174	0.911	0.134	0.122		78.09	11.47	10.44	100
	4	9//5	99	1.39	0.392	0.268	1.05	67.83	19.11	13.06	100
	5	9//3	33	0.902	0.313	0.506	1.32	52.42	18.17	29.4	100
				1.06767	0.279667	0.298667	1.185
Control	6	27''	155	0.907	0.23	0.324	1.462	62.07	15.74	22.19	100
	7	27'	158	0.886	0.143	0.206	1.235	71.71	11.61	16.67	100
				0.8965	0.1865	0.265	1.3485
Cold	8	27//5'	117	0.45	0.043	0.083	1.462	78.12	7.52	14.37	100
	9	27//8	123	0.682	0.148	0.198	1.029	66.32	14.4	19.28	100
	10	27//5''	117	0.476	0.088	0.027	1.462	80.61	14.86	4.54	100
				0.536	0.093	0.102667	1.31767
Control	11	3'	123	0.721	0.092	0.04		84.56	10.76	4.68	100
	12	3''	99	0.135	0.024	0.084	0.243	47.23	10.02	42.74	100
				0.428	0.058	0.062	0.243
Cold
Control	17	21'	131	0.266	0.126	0.343	0.735	36.16	17.16	46.68	100
	18	21''	125	0.308	0.187	0.222	0.717	42.91	26.11	30.98	100
				0.287	0.1565	0.2825	0.726
Cold	19	21//3'	120	0.41	0.129	0.345	0.885	46.39	14.63	38.98	100
	20	21//3''	139	0.258	0.072	0.002		77.58	21.77	0.64	100
	21	21//5	122	0.725	0.069	0	0.794	91.32	8.68		100
				0.464333	0.09	0.115667	0.8395
FROST	22	21//3'	138	0.26	0.051	0.25	1.809	46.38	9.07	44.55	100
	23	21//3''	139	0.276	0.055	0.108	1.703	62.81	12.55	24.64	100
	24	21//5	176	0.172	0.022	0.024		78.59	10.23	11.19	100
				0.236	0.0426667	0.127333	1.756
	25	3//2'	125					76.03	22.74	1.23	100
	26	3//2''	128					63.4	13.73	22.87	100
	27	27//5'	115	0.438	0.153	0.096	1.809	63.66	22.3	14.04	100
	28	27//8	162	0.136	0.022	0	1.703	85.61	14.39	0	100
				0.287	0.0875	0.048	1.756
	29	9//3	169	0.519	0.095	0.228	0.842	61.61	11.31	27.09	100
	30	9//10	95	1.048	0.205	0.555	1.809	57.97	11.33	30.71	100
	31	9//5	79	1.119	0.355	0.228	1.703	65.73	20.87	13.4	100
				0.895333	0.218333	0.337	1.45133

## Sheet: Cations
		µg/g						Percentage
# sample	Genotype	NH4+	K+	Na+	Mg2+	Ca2+	Total	NH4+	K+	Na+	Mg2+	Ca2+	Total
1	Kolkhida	6.809	10093.3	321.1	667	235.5	11323.7	0.06	89.13	2.84	5.89	2.08	100
2	Kolkhida	16.41	12978.4	412.4		227.3	14884.5	0.11	87.19	2.77	8.4	1.53	100
11	Karatum		22047.7	169.4	655.2	163.4	23035.7		95.71	0.74	2.84	0.71	100
12	Karatum		17388.3	214	985.1	921.4	19508.8		89.13	1.1	5.05	4.72	100
		11.6095	15626.9	279.225	769.1	386.9	17188.2
		6.78893	5227.01	109.247	187.155	357.788	5140.62
3	Kolkhida	12.85	10028.7	106.8	1265	169.2	11582.6	0.11	86.59	0.92	10.92	1.46	100			Control	Cold	Frost
4	Kolkhida		18818.6	405.7	1363	545.6	21132.9		89.05	1.92	6.45	2.58	100		Kolkhida	13104.1	16357.8	18203.6		1500	1200	1500
5	Kolkhida	16.35	2860	72.47	202.8	192.2	3343.82	0.49	85.53	2.17	6.06	5.75	100		Gruzinskii7	11026	19829.8	16613.7		1500	1500	1500
13	Karatum		26829.2	193.4	114	1062	28198.6		91.81	0.66	3.9	3.63	100
14	Karatum	2.449	11746.6	140.5	414.3	250.1	12553.9	0.02	93.57	1.12	3.3	1.99	100
15	Karatum	8.65	18580.4	141.5	1275	988.9	20994.5	0.04	88.51	0.67	6.07	4.71	100		K
		10.0747	14810.6	176.728	772.35	534.667	16301.1									Control	Cold	Frost
		5.97949	8364.15	119.18	588.258	404.068	8844.46								Kolkhida	15626.9	14810.6	18754.1		1093.89	1036.74	1312.79
															Gruzinskii7	10857.3	13994.1	13501.5		760.011	979.588	945.106
6	Gruzinskii7	1.057	11534.2	151.2	736.7	81.61	12504.8	0.01	92.24	1.21	5.89	0.65	100
7	Gruzinskii7	63.98	7690	399.2	477	917.1	9547.28	0.67	80.54	4.18	5	9.61	100							8
17	Quimen	3.282	13347.7	105.3	526.8	184.3	14167.4	0.03	94.21	0.74	3.72	1.3	100
		22.773	10857.3	218.567	580.167	394.337	12073.1								Na
		35.7036	2888.95	158.108	137.83	455.629	2340.1									Control	Cold	Frost
															Kolkhida	279.225	176.728	318.425
8	Gruzinskii7	10.08	16418.1	335.3	1363	672.2	18798.6	0.05	87.34	1.78	7.25	3.58	100		Gruzinskii7	218.567	210.633	202.54
9	Gruzinskii7		19660.2	282.6	854.9	63.31	20861		94.24	1.35	4.1	0.31	100
10	Gruzinskii7	16.71	12061.3	268.4	288.8	93.42	12728.6	0.13	94.76	2.11	2.27	0.73	100
19	Quimen	31.2	12351.2	139.3	704.1	625.3	13851.1	0.23	89.17	1.01	5.08	4.51	100		Mg
20	Quimen	10.82	10530.6	121.5	700	1047	12410	0.08	84.86	0.98	5.64	8.44	100			Control	Cold	Frost
21	Quimen	6.47	12943.3	116.7	964.3	853	14883.8	0.05	86.96	0.78	6.48	5.73	100		Kolkhida	769.1	772.35	1053.85		53.837	54.0645	73.7695
		15.056	13994.1	210.633	812.517	559.038	15588.8								Gruzinskii7	580.167	812.517	1116.84		40.6117	56.8762	78.1788
		9.74408	3391.62	95.8276	353.994	401.064	3461.27
25	Karatum		18719.2	169.9	764.6	560	20213.7		92.61	0.84	3.78	2.77	100		Ca
26	Karatum	6.082	24123.4	166.9	1189	772.8	26258.2	0.02	91.87	0.64	4.53	2.94	100			Control	Cold	Frost
29	Kolkhida	37.87	14102.8	556.3	603.8	657	15957.8	0.24	88.38	3.49	3.78	4.11	100		Kolkhida	386.9	534.667	577.35
30	Kolkhida	20.06	18071.1	380.6	1658	319.6	20449.4	0.1	88.37	1.86	8.11	1.56	100		Gruzinskii7	394.337	559.038	861.9
		21.3373	18754.1	318.425	1053.85	577.35	20719.8
		15.9324	4120.35	187.501	472.396	192.597	4230.06									27.083	37.4267	40.4145
																27.6036	39.1327	60.333
22	Quimen	3.464	15880.2	184.2	1539	2050	19656.8	0.02	80.79	0.93	7.83	10.43	100
23	Quimen	13.46	10941.6	145.1	1892	1334	14326.1	0.1	76.37	1.01	13.21	9.31	100
24	Quimen	12.67	10029.8	320.3	651.9	219.9	11234.6	0.11	89.28	2.85	5.8	1.96	100
27	Gruzinskii7	0.4834	9307.3	133.2	613.9	346.9	10401.8	0	89.48	1.28	5.9	3.34	100
28	Gruzinskii7	0.9513	21348.7	229.9	887.4	358.7	22825.7	0	93.53	1.01	3.89	1.57	100
		6.20574	13501.5	202.54	1116.84	861.9	15689
		6.36951	5085.13	75.9272	570.275	800.79	5392.81

## Sheet: Stomata
	Karatum																					Aver
	Stomata length	37.67	39.15	40.53	38	37.35	38.36	35.07	35.19	40.38	39.12	36.35	38.05	38.1	37.58	38.68	36.46	38.73	39.88	37.35	39.97	38.0985
	Stomata width	30.91	31.88	32.16	31.61	30.4	29.75	29.58	31.31	32.55	31.82	29	30.58	32.35	30.43	31.4	30.91	30.91	31.04	31.93	34.02	31.227
	length:width	1.2187	1.22804	1.26026	1.20215	1.22862	1.28941	1.1856	1.12392	1.24055	1.22942	1.25345	1.24428	1.17774	1.23497	1.23185	1.17955	1.25299	1.28479	1.16975	1.1749	1.22055
	Kolkhida																					Aver
	Stomata length	33.17	37.17	39.97	38.97	37.02	38	33.95	32.38	33.61	31.85	36.1	38	38.29	33.17	37.17	39.97	37.02	36.1	36.08	36.65	36.232
	Stomata width	29.41	32.95	32.95	32.82	29.2	29.39	26.58	28.82	29.39	28.4	29.86	33.51	34.15	29.41	32.95	31.82	29.2	29.49	29.89	31.25	30.572
	length:width	1.12785	1.12807	1.21305	1.18739	1.26781	1.29296	1.27728	1.12353	1.14359	1.12148	1.20898	1.13399	1.12123	1.12785	1.12807	1.25613	1.26781	1.22414	1.20709	1.1728	1.18655
	Quimen																					Aver
	Stomata length	32.55	34.82	33.87	33.38	33.01	33.47	35.2	31.75	35.92	36.64	37.42	35.09	35.49	37.06	32.02	33.98	39.3	33.95	39.12	34.57	34.9305
	Stomata width	27.03	28.4	24.28	27.22	28.4	27.4	27.71	25.11	27.34	32.13	26.67	26.21	25.49	32.36	23.8	27.22	30.05	25.11	28.06	28.25	27.412
	length:width	1.20422	1.22606	1.39498	1.2263	1.16232	1.22153	1.2703	1.26444	1.31383	1.14037	1.40307	1.3388	1.39231	1.14524	1.34538	1.24835	1.30782	1.35205	1.39416	1.22372	1.27876
	Gruzinskii7																					Aver
	Stomata length	29.85	30.3	35.44	31.98	32.69	33.42	31.98	35.28	35.73	34.02	31.36	32.48	36.9	34.08	34.08	34.41	32.92	29.52	31.31	33.35	33.055
	Stomata width	27.67	27.67	29.53	27.47	29.69	29.52	29.47	30.34	29.86	29.67	29.75	29.75	28.79	29.61	29.61	31.53	25.78	26.61	29.39	29.02	29.0365
	length:width	1.07879	1.09505	1.20014	1.16418	1.10104	1.13211	1.08517	1.16282	1.19658	1.14661	1.05412	1.09176	1.2817	1.15096	1.15096	1.09134	1.27696	1.10936	1.06533	1.14921	1.13921
	Stomata number per µm control													Stomata number per mm control
		1	2	3	4	5	6	7	8	9	10	Aver			1	2	3	4	5	6	7	8	9	10	Aver
	Karatum	28	26	28	26	28	29	29	27	28	28	27.7		Karatum	112	104	112	104	112	116	116	108	112	112	110.8
	Kolkhida	46	47	47	48	47	46	47	47	46	45	46.6		Kolkhida	184	188	188	192	188	184	188	188	184	180	186.4
	Quimen	40	37	39	38	38	38	39	38	38	40	38.5		Quimen	160	148	156	152	152	152	156	152	152	160	154
	Gruzinskii	26	28	28	26	29	28	27	25	28	25	27		Gruzinskii	104	112	112	104	116	112	108	100	112	100	108
	Stomata number per µm frost									Stomata number per mm frost
		1	2	3	4	5	Aver				1	2	3	4	5	Aver
	Karatum	77	79	82	87	81	81.2			Karatum	308	316	328	348	324	324.8
	Kolkhida	102	96	98	99	101	99.2			Kolkhida	408	384	392	396	404	396.8
	Quimen	82	80	80	78	86	81.2			Quimen	328	320	320	312	344	324.8
	Gruzinskii	57	59	61	64	57	59.6			Gruzinskii	228	236	244	256	228	238.4

## Sheet: Leaf Cuttings
	Karatum																					Average
		µm	%	µm	%	µm	%	µm	%	µm	%	µm	%	µm	%	µm	%	µm	%	µm	%	µm	%
	Upper epidermis	22.16	8.73748	22.16	8.84525	22.47	9.20788	20.67	8.333	22.48	8.30194	21.15	7.9682	21.91	8.20353	22.14	8.37716	23.18	8.95188	23.06	8.38515	22.138	8.53115
	Palisade parenhima	95.4	37.6153	98.3	39.2368	96.42	39.5115	93.74	37.7908	99.43	36.7198	109.69	41.3254	99.47	37.2435	104.85	39.6723	100.39	38.7696	99.04	36.0132	99.673	38.3898
	Sponge parenhima	117.59	46.3646	110.87	44.2542	105.94	43.4127	114.44	46.1359	129.4	47.7879	116.09	43.7366	127.25	47.6449	117.65	44.5155	116.47	44.9795	132.5	48.1801	118.82	45.7012
	Lower epidermis	18.47	7.28255	19.2	7.66375	19.2	7.86789	19.2	7.74037	19.47	7.19034	18.5	6.96982	18.45	6.90804	19.65	7.43501	18.9	7.29899	20.41	7.42155	19.145	7.37783
	Total width	253.62	100	250.53	100	244.03	100	248.05	100	270.78	100	265.43	100	267.08	100	264.29	100	258.94	100	275.01	100	259.776	100
	Kolkhida																					Average
		µm	%	µm	%	µm	%	µm	%	µm	%	µm	%	µm	%	µm	%	µm	%	µm	%	µm	%
	Upper epidermis	19.1	7.91611	19.93	8.23146	20.67	8.64311	20.67	8.86174	22.34	9.07946	22.19	9.63651	21.46	9.16193	19.87	8.47046	20.27	8.89503	20.51	9.16894	20.701	8.80648
	Palisade parenhima	80.46	33.3471	84.89	35.0611	84.88	35.4924	87.84	37.6592	88.62	36.0171	85.88	37.2953	86.67	37.0021	84.43	35.992	89.46	39.2575	86.97	38.8797	86.01	36.6004
	Sponge parenhima	126.22	52.3127	121.05	49.9959	118.1	49.3832	109.24	46.8339	119.59	48.6039	107.45	46.6626	110.53	47.1887	115.72	49.3307	102.18	44.8394	101.65	45.4424	113.173	48.0593
	Lower epidermis	15.5	6.42407	16.25	6.71155	15.5	6.48129	15.5	6.64523	15.5	6.29953	14.75	6.40552	15.57	6.64731	14.56	6.20684	15.97	7.00807	14.56	6.50901	15.366	6.53384
	Total width	241.28	100	242.12	100	239.15	100	233.25	100	246.05	100	230.27	100	234.23	100	234.58	100	227.88	100	223.69	100	235.25	100
	Quimen																					Average
		µm	%	µm	%	µm	%	µm	%	µm	%	µm	%	µm	%	µm	%	µm	%	µm	%	µm	%
	Upper epidermis	21.4	8.37967	22.16	9.00191	22.88	8.90654	21.42	8.33042	22.14	8.61948	20.67	8.10398	20.41	8.06146	21.86	8.73387	21.61	8.70599	22.03	8.86947	21.658	8.57128
	Palisade parenhima	98.17	38.4408	88.16	35.8126	98.19	38.2226	93.84	36.4952	85.62	33.3333	89.31	35.0153	83.82	33.1069	86.28	34.472	83.25	33.5388	86.02	34.6324	89.266	35.307
	Sponge parenhima	121.05	47.4	121.81	49.4821	119.57	46.5452	125.62	48.8547	134.34	52.3009	133.06	52.1681	133.17	52.5989	125.65	50.2018	128.11	51.6115	124.23	50.0161	126.661	50.1179
	Lower epidermis	14.76	5.77962	14.04	5.70338	16.25	6.32566	16.25	6.31976	14.76	5.74632	12.02	4.71262	15.78	6.23272	16.5	6.59235	15.25	6.14374	16.1	6.482	15.171	6.00382
	Total width	255.38	100	246.17	100	256.89	100	257.13	100	256.86	100	255.06	100	253.18	100	250.29	100	248.22	100	248.38	100	252.756	100
	Gruzinskii7																					Average
		µm	%	µm	%	µm	%	µm	%	µm	%	µm	%	µm	%	µm	%	µm	%	µm	%	µm	%
	Upper epidermis	22.2	7.80783	21.42	7.48794	20.72	7.28961	20.27	6.70859	21.61	7.18012	22.8	7.43082	19.2	6.16372	19.93	6.58255	19.2	6.32078	21.26	7.01511	20.861	6.99871
	Palisade parenhima	118.01	41.5046	123.02	43.005	119.49	42.0384	118.17	39.1097	119.29	39.6352	117.28	38.2231	124	39.8074	122.67	40.5159	126.43	41.6217	123.41	40.7213	121.177	40.6182
	Sponge parenhima	128.6	45.2291	126.1	44.0817	128.46	45.1942	147.06	48.6712	144.85	48.1277	151.09	49.2423	153.54	49.2905	146.15	48.271	142.61	46.9482	142.25	46.9379	141.071	47.1994
	Lower epidermis	15.52	5.45845	15.52	5.42544	15.57	5.47777	16.65	5.51051	15.22	5.05698	15.66	5.1038	14.76	4.73836	14.02	4.63058	15.52	5.1093	16.14	5.32568	15.458	5.18369
	Total width	284.33	100	286.06	100	284.24	100	302.15	100	300.97	100	306.83	100	311.5	100	302.77	100	303.76	100	303.06	100	298.567	100

## Sheet: Aminoacids
							CONTROL																				Frost																		Cold:Control ratio
					AA, mg/kg
GENOTYPE	REPEAT	Sample ID	fresh leaf, mg	Dry leaf, mg	Arg	Tyr	b-Phena	Ley	Met	Val	Thre	Ser	a-Ala	Gly	TOTAL					REPEAT	Sample ID	fresh leaf, mg	Dry leaf, mg	Arg	Tyr	b-Phena	Ley	Met	Val	Thre	Ser	a-Ala	Gly	TOTAL					REPEAT	Sample ID	fresh leaf, mg	Dry leaf, mg	Arg	Tyr	b-Phena	Ley	Met	Val	Thre
Quimen	1	21//1	100	36	333.5	1.493	2.661	239.7	255.9	78.81	404.4	1712	1416	173.5	6327.96					39	21//1	100	43	51.82	2.098	1.818	23.55	290.1	414	17.17	12.74	238.4	28.13	1639.03					39	21//1	100		0.155382	1.40522	0.683202	0.0982478	1.13365	5.25314	0.042458
	2	21//2	100	46	134.6	0.5398	0.573	64.18	381.5	52.71	21.33	153.6	171.4	10.34	1398.27					40	21//2	100	54	321.4	2.145	1.48	178.7	47.54	77.19	26.54	31.17	9.039	5.925	1241.03					40	21//2	100		2.38782	3.97369	2.5829	2.78436	0.124613	1.46443	1.24426
	3	21//3	100	45	70.1	1.608	0.79	23.96	39.44	11.06	72.99	158.4	157.4	33.84	955.588					41	21//3	100	35	36.35	0.84	1.41	8.21	20.22	21.14	47.07	8.117	4.371	23.85	292.178					41	21//3	100		0.518545	0.522388	1.78481	0.342654	0.512677	1.91139	0.644883
	4	21//5	100	39	151.1	2.108	0.84	56.11	102.9	61.67	199.6	914.4	478.7	40.96	2934.29					42	21//5	100	48	53.74	1.37	1.701	11.11	13.6	97.36	14.58	82.15	48.02	119.1	839.531					42	21//5	100		0.355659	0.649905	2.025	0.198004	0.132167	1.57873	0.0730461
	5	21//6	100	48	465.2	12.79	15.39	149.4	253.2	149.6	592.7	1099	1690	74.14	7775.42					43	21//6	100	48	286.8	0.983	2.042	69.23	222.1	199	41.65	60.33	9.41	24.54	1567.59					43	21//6	100		0.616509	0.0768569	0.132684	0.463387	0.877172	1.33021	0.0702716
				Average	230.9	3.70776	4.0508	106.67	206.588	70.77	258.204	807.48	782.7	66.556	3878.31							Average		150.022	1.4872	1.6902	58.16	118.712	161.738	29.402	38.9014	61.848	40.309	1115.87							Average		0.649727	0.401105	0.417251	0.545233	0.574632	2.2854	0.113871
Kolkhida	6	9//1	100	38	46.56	1.202	1.087	13.41	56.05	33.04	26.83	684.9	18.07	102.8	1853.75					44	9//1	100	42	37.02	1.01	1.025	23.63	116.4	14.22	21.79	90.21	7.29	29.72	705.115					44	9//1	100		0.795103	0.840266	0.942962	1.76212	2.07672	0.430387	0.812151
	7	9//5	100	32	126	2.805	2.932	41.08	235.2	9.657	312.4	129.2	270.7	31.37	1845.24					45	9//5	100	43	309.9	2.95	1.61	60.11	185.4	103.5	19.28	58.81	8.2	19.86	1567.72					45	9//5	100		2.45952	1.05169	0.549113	1.46324	0.788265	10.7176	0.0617157
	8	9//7	100	32	47.34	2.093	2.551	26.77	197.9	24.98	349.9	210.3	302	43.18	1798.11					46	9//7	100	46	334.6	5.29	3.39	169.6	44.44	12.23	12.26	18.32	5.52	5.06	1001.31					46	9//7	100		7.06802	2.52747	1.32889	6.33545	0.224558	0.489592	0.0350386
	10	9//9	100	39	190.1	0.967	1.518	21.52	84.7	67.08	63.11	126.7	319	566	2090.8					47	9//9	100	41	21.42	1.99	1.24	172.5	23.42	74.97	16.02	24.65	3.68	7.16	837.35					47	9//9	100		0.112678	2.05791	0.816864	8.0158	0.276505	1.11762	0.253842
				Average	97.512	3.1334	2.3016	60.036	184.85	275.351	153.828	325.36	303.534	159.552	2586.44							Average		175.735	2.81	1.81625	106.46	92.415	51.23	17.3375	47.9975	6.1725	15.45	1027.87							Average		1.80219	0.896789	0.789125	1.77327	0.499946	0.186053	0.112707
																																							49	27//2	100
Gruzinskii7	12	27//3	100	31	28.28	2.102	1.731	6.436	63.9	11.49	81.07	105.8	137.2	23.23	780.339					50	27//3	100	38	27.99	1.24	1.17	12.01	29.57	84.67	32.1	12.04	22.12	25.38	576.09					50	27//3	100		0.989745	0.589914	0.67591	1.86607	0.462754	7.36902	0.395954
	13	27//4	100	32	37	1.402	0.7327	21.01	161	119.8	86.64	71.27	551.7	25.57	1938.02					51	27//4	100	38	28.58	1.11	1	1.97	30.61	45.55	42.26	105.9	209.8	8.42	775.1					51	27//4	100		0.772432	0.791726	1.36482	0.0937649	0.190124	0.380217	0.487765
	14	27//10	100	33	80.55	2.44	1.26	15.65	26.78	26.31	54.94	239.5	225.6	54.42	1143.65					52	27//10	100	41		0.95	0.97	24.09	11.06	35.56	18.28	37.21	11.69	23.16	389.99					52	27//10	100		0	0.389344	0.769841	1.5393	0.412995	1.35158	0.332727
	15	27//11	100	38	50.38	1.49	1.661	90.2	17.14	72.2	7.83	15.67	22.92	20.37	518.661					53	27//11	100	33	105.9	14.93	8.28	244.4	430.5	117.1	96.63	327.9	290	27.98	2084.42					53	27//11	100		2.10202	10.0201	4.98495	2.70953	25.1167	1.62188	12.341
				Average	45.172	1.6994	1.38854	27.8828	78.424	46.8314	52.04	95.256	205.33	26.2596	974.924							Average		45.1225	4.5575	2.855	70.6175	125.435	70.72	47.3175	120.762	133.403	21.235	956.4							Average		0.998904	2.68183	2.05612	2.53265	1.59945	1.5101	0.909252
Karatum	16	3//1	100	40	60.87	1.193	0.91	18.03	223	6.03	14.58	53.38	137.5	130.7	941.693					54	3//1	100	38	278	1.28	1.22	44.99	461.9	318.7	1.05	105.4	204.6	20.15	1916.59					54	3//1	100		4.56711	1.07293	1.34066	2.49529	2.0713	52.8524	0.0720165
	17	3//2	100	45	160.1	0.63	0.35	8.56	167	27.81	350.3	39.64	43.4	15.54	98.41	911.74				55	3//2	100	40	228	1.51	1.43	113.8	44.19	42.81	22.49	16.74	3.28	6.3	861.65					55	3//2	100		1.42411	2.39683	4.08571	13.2944	0.264611	1.53937	0.567356
	18	3//3	100	38	91.93	1.124	1.263	22.59	8.311	115.8	258.2	41.72	55.96	157.5	15.74	770.138				56	3//3	100	36	58.77	0.61	0.64	39	60.62	160.7	43.21	160.2	48.48	51.7	1041.03					56	3//3	100		0.639291	0.542705	0.50673	1.72643	7.29395	1.38774	1.03571
				Average	83.652	1.2604	1.0248	23.876	105.994	37.782	408.3	38.47	172.289	89.3128	111.27	1073.23						Average		228.468	1.18	0.9	118.648	157.23	166.553	17.775	78.58	80.5525	22.6675	1299.3							Average		2.73117	0.936211	0.87822	4.96932	1.48338	4.40825	0.462048
		aver
			Arg	Tyr	b-Phena	Ley	Met	Val	Thre	Ser	a-Ala	Gly
	no stress	Kolkhida		3.1334	2.3016	60.036	184.85	275.351	153.828	325.36	303.534	159.552
		Gruzinskii7	45.172	1.6994	1.38854	27.8828	78.424	46.8314	52.04	95.256	205.33	26.2596																							Arg	Tyr	β-Phena	Leu	Met	Val	Thre	Ser	α-Ala	Gly
	cold	Kolkhida	97.3275	1.48575	1.403	34.64	60.8925	31.2475	53.3375	38.335	60.9438	145.285																					cold/control	Kolkhida	0.691158	1.02119	0.856972	0.843784	4.02144	1.37587	1.02236	3.27936	1.23677	1.43797
		Gruzinskii7	76.084	1.4882	2.62	34.242	263.034	59.558	131.256	75.226	112.408	46.742																						Gruzinskii7	1.39616	0.950282	1.29044	3.45985	5.30592	3.69608	4.82356	3.24086	1.03724	4.00905
	frost	Kolkhida	175.735	2.81	1.81625	106.46	92.415	51.23	17.3375	47.9975	6.1725	15.45
		Gruzinskii7	45.1225	4.5575	2.855	70.6175	125.435	70.72	47.3175	120.762	133.403	21.235																							Arg	Tyr	β-Phena	Leu	Met	Val	Thre	Ser	α-Ala	Gly
																																	frost/control	Kolkhida	1.21017	1.33749	1.9777	3.8387	4.20995	3.1888	1.55836	2.741	0.668959	1.1676
		SD	Arg	Tyr	b-Phena	Ley	Met	Val	Thre	Ser	a-Ala	Gly																						Gruzinskii7	1.8	1.94778	1.94888	3.55217	6.54564	3.68067	4.38936	3.6701	1.03724	0.805253
	no stress	Kolkhida	69.277	0.845172	0.863362	11.6362	86.5509	24.2814	166.594	267.583	141.008	255.363
		Gruzinskii7	22.881	0.497198	0.458615	38.3921	65.6991	48.9459	35.955	95.1683	227.25	15.8252
	cold	Kolkhida	67.398	1.40111	1.30694	27.0155	30.8489	36.5207	21.2223	30.1744	61.0262	162.516
		Gruzinskii7	25.4368	1.06741	3.25551	19.4752	300.496	33.2785	151.921	105.253	163.307	71.4488
	frost	Kolkhida	169.601	1.83325	1.07663	76.0637	73.6736	45.411	4.12775	33.29	1.99982	11.5435
		Gruzinskii7	44.812	6.91602	3.61774	116.207	203.575	37.4854	34.3125	143.676	138.512	8.76748
[truncated: 14 more columns]
