# Supplementary material for: Physiological, biochemical and genetic responses of Caucasian tea (Camellia sinensis (L.) Kuntze) genotypes under cold and frost stress
Source: PeerJ. 2020 Aug 28;8:e9787. doi: 10.7717/peerj.9787 (PMC7457925; doi:10.7717/peerj.9787)
Supplement: Supplemental Information 1 — Data on tea plants in cold, frost and control conditions. [file peerj-08-9787-s001.zip › Supplementary2.xlsx]

## Sheet: CBF1, WRKY2, DHN1, ICE, P5Cs
cDNA 17	2019-07-18			TREATMENT
Position	Cq											AVERAGE										dCt treatment									ddCt=dCTtreatment-dCtcontrol
	A	B	C	D	E	F	G	H				A	B	C	D	E	F	G	H	tea genotype	Sample RNA	WRKY	DHN	CBF	ICE	P5CS					WRKY	DHN	CBF	ICE	P5CS
1	22.88	24.19	23.69	24.08	24.26	23.42	24.15	24.33	actin		1	21.29	23.535	22.64	22.845	23.08	22.665	22.765	23.135	Kolkhida	29	0.22	-5.615	-0.375	0.58	-0.01			cold	Kolkhida	-3.41	-5.105	-9.825	0.19	-2.52
2	22.1	23.33	24.66	24.59	24.58	24.84	24.63	k-			2	20.57	21.79	22.82	22.915	22.585	24.395	24.29		Karatum	30	-0.37	-6.29	-1.585	-1.965	-2.085				Karatum	-3.86	-3.75	-9.505	0.535	-2.375
3	20.06	20.8	21.17	21.43	21	21.16	21.3	21.22	wrky		3	21.51	23.165	22.375	22.75	21.915	21.24	22.625	22.555	Kymyn	31	-0.265	-5.895	-1.575	-0.965	-0.96				Kymyn	-7.175	-4.325	-9.135	-0.015	-1.81
4	20.54	20.3	21.13	20.8	20.66	21.9	21.46	k-			4	21.97	22.365	22.47	22.62	21.69	22.755	22.41		Gruzinskii7	32	-0.095	-5.945	-1.58	-0.81	-1.445				Gruzinskii7	-10.905	-3.935	-11.23	-0.83	-3.965
5	17.34	18.18	18.53	18.33	18.23	18.82	19.47	18.83	dhn		5	15.675	17.245	16.745	16.9	16.96	17.67	17.83	17.11	6	37	-1.165	-6.12	-1.88	-0.975	-0.53			frost	Kolkhida	-2.23	-4.855	-9.905	0.01	-2.195
6	17.02	17.23	17.26	17.26	17.58	19.01	19.08	k-			6	15.205	15.66	15.775	16.09	15.72	16.975	21.055		17	38	-1.425	-4.995	-1.03	-0.475	-0.355				Karatum	-2.915	-3.59	-8.69	2.63	-2.915
7	21	21.18	20.72	20.89	20.89	20.84	22.26	21.88	cbf		7	20.915	21.95	21.065	21.265	21.2	21.635	22.62	21.77	22	39	-0.14	-4.935	-0.145	0.585	-0.27				Kymyn	-6.56	-5.475	-9.255	0.01	-3.26
8	20.06	21.11	21.55	21.37	21.02	21.69	22.84	k-			8	20.115	21.02	21.125	21.54	21.465	22.41	22.91		24	40	-0.58	-6.025	-1.365	-0.01	-0.83				Gruzinskii7	-11.105	-4.815	-11.025	-0.585	-4.4
9	22.04	21.63	21.67	21.98	22.44	22.47	23.57	23.47	ice		9	21.87	21.57	21.675	22.035	22.105	22.19	23.35	23.125	Kolkhida	49	1.4	-5.365	-0.455	0.4	0.315
10	21.21	22.11	21.72	22.47	22.78	23.48	24.39	k-			10	20.97	21.92	21.88	22.35	22.705	22.625	23.335		Karatum	50	0.575	-6.13	-0.77	0.13	-2.625
11	20.59	19.99	20.41	20.64	21.88	21.53	21.76	21.83	p5		11	21.28	21.45	21.68	21.4	22.55	22.31	22.495	22.305	Kymyn	51	-0.35	-7.045	-1.695	-0.94	-2.41
12	20.25	16.17	18.47	20.99	20.99	19.5	21.74	k-			12	20.885	19.165	20.41	21.035	21.94	21.18	22.15		Gruzinskii7	52	-0.295	-6.825	-1.375	-0.565	-1.88
																				6	57	-0.895	-6.865	-1.12	0.12	-0.645
																				17	58	-1.64	-7.42	-1.985	-1.77	-3.215
cDNA 11	2019-07-12											ST DEV								22	59	-1.88	-3.235	-1.38	-0.955	-2.14
	А	B	C	D	E	F	G	H				A	B	C	D	E	F	G	H
1	19.7	22.88	21.59	21.61	21.9	21.91	21.38	21.94	actin		1	2.2486	0.92631	1.48492	1.74655	1.66877	1.06773	1.95869	1.68999		RNA samp	dCT control group					SPS	INV
2	19.04	20.25	20.98	21.24	20.59	23.95	23.95	k-			2	2.16375	2.17789	2.60215	2.36881	2.82136	0.629325	0.480833		Karatum	90	3.49	-2.54	7.92	-2.5	0.29	5	-1.01			relative gene expression
3	22.96	25.53	23.58	24.07	22.83	21.32	23.95	23.89	wrky		3	2.05061	3.34462	1.70413	1.86676	1.29401	0.113137	1.87383	1.88798	6	91	3.18	-0.48	7.26	-0.41	1.13	4.76	0.91				CsWRKY2	DHN1	CBF1	ICE	P5CS
4	23.4	24.43	23.81	24.44	22.72	23.61	23.36	k-			4	2.02233	2.92035	1.89505	2.57387	1.45664	1.20915	1.3435		Kolkhida	92	3.63	-0.51	9.45	0.39	2.51	5.81	2.48		Control	Kolkhida	1	34.4158	907.026	0.876606	5.73582
5	14.01	16.31	14.96	15.47	15.69	16.52	16.19	15.39	dhn		5	2.35467	1.32229	2.52437	2.02233	1.79605	1.62635	2.31931	2.43245	17	93	0.74	-2.89	8.65	-2.59	1.09	6.71	-0.48			Gruzinskii7	1	13.4543	726.591	0.690159	5.18736
6	13.39	14.09	14.29	14.92	13.86	14.94	23.03	k-			6	2.5668	2.22032	2.10011	1.65463	2.63044	2.87792	2.79307		Kymyn	94	6.91	-1.57	7.56	-0.95	0.85	2.87	0.13		cold	Kolkhida	10.6295	20.0426	562.224	1.01045	3.50642
7	20.83	22.72	21.41	21.64	21.51	22.43	22.98	21.66	cbf		7	0.120208	1.08894	0.487904	0.53033	0.438406	1.1243	0.509117	0.155563	Gruzinskii7	96	10.81	-2.01	9.65	0.02	2.52	3.69	0.82			Gruzinskii7	191.749	15.2951	2401.97	1.77769	15.6165
8	20.17	20.93	20.7	21.71	21.91	23.13	22.98	k-			8	0.0777817	0.127279	0.601041	0.240416	0.629325	1.01823	0.0989949		89	97	1.48	-0.47	5.01	-1.43	1.45	7.13	0.23		frost	Kolkhida	4.69134	28.9401	958.743	0.993092	4.5789
9	21.7	21.51	21.68	22.09	21.77	21.91	23.13	22.78	ice		9	0.240416	0.0848528	0.00707107	0.0777817	0.473762	0.39598	0.311127	0.487904												Gruzinskii7	220.261	12.042	413.001	0.161544	7.54228
10	20.73	21.73	22.04	22.23	22.63	21.77	22.28	k-			10	0.339411	0.268701	0.226274	0.169706	0.106066	1.20915	1.492															44.4774	610.988	0.993092	9.57983
11	21.97	22.91	22.95	22.16	23.22	23.09	23.23	22.78	p5		11	0.975807	2.06475	1.79605	1.0748	0.947523	1.10309	1.03945	0.671751														28.1488	2083.8	1.50004	21.1121
12	21.52	22.16	22.35	21.08	22.89	22.86	22.56	k-			12	0.898026	4.23557	2.74357	0.0636396	1.3435	2.37588	0.579828
																		st dev ddCT
												% st dev						CsWRKY2	DHN1	CBF1	ICE	P5CS			CsWRKY2
																cold	Kolkhida	1.01334	5.16987	5.2131	0.0096365	0.26302			Control	Cold	Frost
	samples RNA											Kolkhida	Karatum	Kymyn	Gruzinskii7		Karatum	#REF!	1.03163	36.0464	0.00271497	0.499329		Kolkhida	1	10.6295	4.69134
1	29	30	31	32	37	38	39	40	actin		wrky	9.53329	14.4382	7.61621	8.20555		Kymyn	#REF!	3.0215	13.0221	0.000329641	0.290485		Gruzinskii7	1	191.749	220.261
2	49	50	51	52	57	58	59					9.20494	13.0577	8.43367	11.3787		Gruzinskii7	15.734	1.83028	59.9029	0.00627508	0.78433
3	29	30	31	32	37	38	39	40	wrky		dhn	15.0218	7.66767	15.0754	11.9664	frost	Kolkhida	0.431835	4.88546	3.70732	0.0160738	0.196886			DHN1					ICE
4	49	50	51	52	57	58	59					16.8813	14.1783	13.3129	10.2836		Karatum	#REF!	1.70734	2.50078	0.00198025	1.66688			Control	Cold	Frost			Control	Cold	Frost
5	29	30	31	32	37	38	39	40	dhn		cbf	0.574746	4.96102	2.31618	2.49391		Kymyn	0	5.92122	17.3836	0.0102702	1.28775		Kolkhida	1	20.0426	28.9401		Kolkhida	1	0.876606	0.993092
6	49	50	51	52	57	58	59					0.386685	0.605515	2.84516	1.11614		Gruzinskii7	25.0629	2.8947	23.2581	0.0113899	0.063873		Gruzinskii7	1	15.2951	12.042		Gruzinskii7	1	1.77769	1.50004
7	29	30	31	32	37	38	39	40	cbf		ice	1.0993	0.393383	0.0326232	0.352992			0.2
8	49	50	51	52	57	58	59					1.61856	1.22582	1.03416	0.759309
9	29	30	31	32	37	38	39	40	ice		p5	4.58556	9.62588	8.28437	5.02244										CBF1					P5CS
10	49	50	51	52	57	58	59					4.29986	22.1005	13.4423	0.302542										Control	Cold	Frost			Control	Cold	Frost
11	29	30	31	32	37	38	39	40	p5															Kolkhida	1	907.026	958.743		Kolkhida	1	5.73582	4.5789
12	49	50	51	52	57	58	59																	Gruzinskii7	1	2401.97	2083.8		Gruzinskii7	1	15.6165	21.1121
								CONTROL GROUP
Cq	A	B	C	D	E	F	G	H
1	26.39	27.05	23.75	25.6	26.62	24.68	28.21		actin
2	23.89	26.64	24.14	23.01	25.67	24.7	26.78	36.39	ICE
3	26.68	28.18	26.26	26.69	27.47	27.2	29.66		P5
4	31.39	31.81	29.56	32.31	29.49	28.37	35.34		SPS
5	34.31	-	33.2	34.25	34.18	34.33	33.22	33.38	CBF
6	25.38	27.96	26.23	25.12	26.75	25.5	28.44		INV
7	29.88	30.23	27.38	26.34	33.53	35.49	29.69	34.86	WRKY
RNA sampl	A	B	C	D	E	F	G	H
1	90	91	92	93	94	96	97	k-
2	90	91	92	93	94	96	97	k-
3	90	91	92	93	94	96	97	k-
4	90	91	92	93	94	96	97	k-
5	90	91	92	93	94	96	97	k-
6	90	91	92	93	94	96	97	k-
7	90	91	92	93	94	96	97	k-
			actin	DHN
		Position	Cq
	3	90	26.31	23.77	0.903459
	6	91	26.42	25.94	0.981832
	9	92	23.46	22.95	0.978261
	17	93	25.37	22.48	0.886086
	21	94	26.41	24.84	0.940553
	27	95	33.42	33.55	1.00389
		96	24.61	22.6	0.918326
	89	97	27.88	27.41	0.983142
		k-

## Sheet: DHN 2
Position	A	B	C	D	E	F	G	H		K	23	24
1	20.33	20.4	20.18	19.2	19.29	20.07	19.94	18.85		1.39	-1.09	-0.4
2	19.56	19.92	19.76	19.01	19.81	19.59	19.93	18.86		1.96	-1.07	-0.48
3	19.6	19.33	19.76	19.12	18.73	18.76	20.33	19.08		1.63	-1.25	1.84
4	19.56	19.66	19.79	13.84	14	13.94	19.82	19.42
5	20.41	20.62	21.31	15.85	15.75	16.53	19.8	19.32
6	20.62	20.87	20.62	16.73	16.79	16.44	19.85	20.55
7	20.51	20.65	20.4	16.1	16.34	16.17	-	-		ACTIN
8	20.31	20.05	20.34	12.82	13.19	13.26	-	-		DHN2
9	20.83	20.67	20.62	18.05	17.85	18	-	-
10	20.33	20.1	20.24	17.37	17.38	17.49	-	-
11	20.78	20.66	20.93	19.15	19.42	19.1	-	-
12	18.91	19.28	19.06	12.1	11.86	11.93	-	-
	ACTIN			DHN2
dCq							ddCq					rel expr level
Kolkhida	-1.13	-1.11	-0.11	Control			Kolkh											AVER	SD
	-0.55	-0.11	-0.17	Cold		cold	0.58	1	-0.06		cold	0.668964	0.5	1.04247			cold	0.737143	0.277585
	-0.48	-0.6	-1	Frost		frost	0.65	0.51	-0.89		frost	0.63728	0.702222				frost	0.669751	0.045921
	-5.72	-5.66	-5.85	Drought		drought	-4.59	-4.55	-5.74		drought	24.0839	23.4254	53.4456			drought	23.7547	0.14
Karatum	-4.56	-4.87	-4.78	Control			Kar
	-3.89	-4.08	-4.18	Cold		cold	0.67	0.79	0.6		cold	0.628507	0.578344	0.659754			cold	0.622202	0.0410695
	-4.41	-4.31	-4.23	Frost		frost	0.15	0.56	0.55		frost	0.90125	0.678302	0.68302			frost	0.754191	0.127379
	-7.49	-6.86	-7.08	Drought		drought	-2.93	-1.99	-2.3		drought	7.6211	3.97237	4.92458			drought	5.50602	0.12
Gruzinskii7	-2.78	-2.82	-2.62	Control			Adyg
	-2.96	-2.72	-2.75	Cold		cold	-0.18	0.1	-0.13		cold	1.13288	0.933033	1.09429			cold	1.0534	0.106015
	-1.63	-1.24	-1.83	Frost		frost	1.15	1.58	0.79		frost	0.450625	0.334482	0.578344			frost	0.454484	0.121977
	-6.81	-7.42	-7.13	Drought		drought	-4.03	-4.6	-4.51		drought	16.3362	24.2515	22.7848			drought	21.1242	0.15
																Control	Cold	Frost	Drought
															Kolkhida	1	3.68572	5.50602	23.7547
															Gruzinskii7	1	3.34876	8	21.1242

## Sheet: NAC 30
Position	A	B	C	D	E	F	G	H		K	23	24
1	21.67	21.83	20.77	23.66	23.21	23.31	21.38	25.69		5.02	4.31	2.17
2	20.62	20.96	20.86	21.79	21.61	21.87	21.26	25.33		5.2	4.07
3	20.99	21.08	21.11	20.95	20.25	20.51	20.85	25.42		5.2	4.57
4	21.31	21.76	21.7	18.68	18.71	18.48	21.16	23.33
5	22.47	22.26	22.4	22.74	23.25	23.28		23.74
6	22.27	21.95	22.06	21.71	21.7	21.48		-
7	21.4	21.98	21.5	19.83	20.19	19.6	-	-		ACTIN
8	22.19	22.18	21.88	19.19	19.48	19.03	-	-		NAC 30
9	22.44	22.31	22.37	22.53	22.29	22.44	-	-
10	21.63	21.8	21.91	20.4	20.92	20.48	-	-
11	22.58	22.33	22.55	22.34	22.58	22.25	-	-
12	20.97	21.17	21.01	18.49	18.27	18.23	-	-
	ACTIN			NAC 30
dCq							ddCq					rel expr level
Kolkhida	1.99	1.38	2.54	Control			Kolkh											AVER	SD
	1.17	0.65	1.01	Cold		cold	-0.82	-0.73	-1.53		cold	1.76541	1.65864	2.88786			cold	2.10397	0.680965
	-0.04	-0.83	-0.6	Frost		frost	-2.03	-2.21	-3.14		frost	4.08405	4.62675	8.81524			frost	4.3554	0.38375
	-2.63	-3.05	-3.22	Drought		drought	-4.62	-4.43	-5.76		drought	24.59	21.5557	54.1917			drought	23.0729	2.14555
Karatum	0.27	0.99	0.88	Control			Kar
	-0.56	-0.25	-0.58	Cold		cold	-0.83	-1.24	-1.46		cold	1.77769	2.36199	2.75108			cold	2.29692	0.48995
	-1.57	-1.79	-1.9	Frost		frost	-1.84	-2.78	-2.78		frost	3.5801	6.86852	6.86852			frost	6.86852	1.32037e-14
	-3	-2.7	-2.85	Drought		drought	-3.27	-3.69	-3.73		drought	9.64646	12.9063	13.2691			drought	13.0877	0.25657
Gruzinskii7	0.09	-0.02	0.07	Control			Adyg
	-1.23	-0.88	-1.43	Cold		cold	-1.32	-0.86	-1.5		cold	2.49666	1.81504	2.82843			cold	2.38004	0.516662
	-0.24	0.25	-0.3	Frost		frost	-0.33	0.27	-0.37		frost	1.25701	0.82932	1.29235			frost	1.12623	0.257737
	-2.48	-2.9	-2.78	Drought		drought	-2.57	-2.88	-2.85		drought	5.93809	7.3615	7.21			drought	6.83653	0.781749
																Control	Cold	Frost	Drought
															Kolkhida	1	4.20794	8.7108	23.0729
															Gruzinskii7	1	4.76008	9.52017	6.83653

## Sheet: NAC 26
Position	A	B	C	D	E	F	G	H		K	23	24
1	21.74	21.92	22	25.01	24.93	24.75	21.62	21.39		3.66	2.75	3.76
2	21.54	21.65	21.62	24.73	24.8	24.88	22.36	21.71		4.1	2.04	2.9
3	21.12	21.01	21.22	24.48	24.08	24.35	22.29	21.59		4.1	1.95	3.38
4	21.7	21.84	21.98	25.9	26.01	26.43	24.37	25.15
5	22.41	22.78	22.71	27.81	27.83	27.75	24.4	24.61
6	22.35	22.65	22.68	27.09	27.21	27.09	24.24	24.97
7	22.03	22.38	22.46	26.45	26.53	26.4	-	-		ACTIN
8	22.18	22.52	22.39	26.35	26.32	26.41	-	-		NAC 26
9	22.21	22.6	22.79	25.31	25.4	25.55	-	-
10	22.29	22.35	22.95	24.94	25.28	24.99	-	-
11	22.61	22.88	22.91	25.35	25.39	25.54	-	-
12	20.7	21.24	21.21	24.24	24.55	24.36	-	31.61
	ACTIN			NAC 26
dCq							ddCq					rel expr level
Kolkhida	3.27	3.01	2.75	Control			Kolkh											AVER	SD
	3.19	3.15	3.26	Cold		cold	-0.08	0.14	0.51		cold	1.05702	0.907519	0.702222			cold	0.88892	0.178128
	3.36	3.07	3.13	Frost		frost	0.09	0.06	0.38		frost	0.939523	0.959264	0.768438			frost	0.889075	0.10494
	4.2	4.17	4.45	Drought		drought	0.93	1.16	1.7		drought	0.524858	0.447513	0.307786			drought	0.486185	0.0546917
Karatum	5.4	5.05	5.04	Control			Kar
	4.74	4.56	4.41	Cold		cold	-0.66	-0.49	-0.63		cold	1.58008	1.40444	1.54756			cold	1.5107	0.0934428
	4.42	4.15	3.94	Frost		frost	-0.98	-0.9	-1.1		frost	1.97247	1.86607	2.14355			frost	1.99403	0.139991
	4.17	3.8	4.02	Drought		drought	-1.23	-1.25	-1.02		drought	2.34567	2.37841	2.02792			drought	2.25067	0.1936
Gruzinskii7	3.1	2.8	2.76	Control			Adyg
	2.65	2.93	2.04	Cold		cold	-0.45	0.13	-0.72		cold	1.36604	0.913831	1.64718			cold	1.50661	0.198797
	2.74	2.51	2.63	Frost		frost	-0.36	-0.29	-0.13		frost	1.28343	1.22264	1.09429			frost	1.20012	0.0965563
	3.54	3.31	3.15	Drought		drought	0.44	0.51	0.39		drought	0.737135	0.702222	0.76313			drought	0.734162	0.0305622
																Control	Cold	Frost	Drought
															Kolkhida	1	3.55568	3.5563	0.486185
															Gruzinskii7	1	6.04279	7.9761	0.734162

## Sheet: NAC 17
Position	A	B	C	D	E	F	G	H		K	23	24
1	21.42	21.48	21.45	25.58	25.56	25.38	21.4	26.09		5.18	4.69	5.94
2	21.43	21.43	21.28	25.36	25.51	25.28	21.55	26.39		5.04	4.84	5.91
3	21.04	21.05	20.88	24.05	24.11	23.93	21.38	26.42			5.04
4	21.56	21.72	21.65	23.76	23.62	23.65	21.14	27.08
5	22.3	22.56	22.3	26.73	26.62	26.57	21.08	26.99
6	22.28	22.4	22.18	26.14	26	25.79	21.42	-
7	21.97	21.99	21.92	25.8	25.24	25.47	-	-		ACTIN
8	21.96	22.1	22.12	23.3	22.83	23.06	-	-		NAC 17
9	22.25	22.23	22.15	26.33	26.53	26.37	-	-
10	22.01	22.08	22.01	25.39	25.41	25.37	-	-
11	22.37	22.26	22.42	26.69	26.92	26.65	-	-
12	20.78	20.73	20.69	22.38	21.84	21.95	-	-
	ACTIN			NAC 17
dCq							ddCq					rel expr level
Kolkhida	4.16	4.08	3.93	Control			Kolkh											AVER	SD
	3.93	4.08	4	Cold		cold	-0.23	0	0.07		cold	1.17283	1	0.952638			cold	1.04182	0.115904
	3.01	3.06	3.05	Frost		frost	-1.15	-1.02	-0.88		frost	2.21914	2.02792	1.84038			frost	2.02914	0.189385
	2.2	1.9	2	Drought		drought	-1.96	-2.18	-1.93		drought	3.89062	4.53154	3.81055			drought	3.85059	0.0566165
Karatum	4.43	4.06	4.27	Control			Kar
	3.86	3.6	3.61	Cold		cold	-0.57	-0.46	-0.66		cold	1.48452	1.37554	1.58008			cold	1.48005	0.102344
	3.83	3.25	3.55	Frost		frost	-0.6	-0.81	-0.72		frost	1.51572	1.75321	1.64718			frost	1.6387	0.118974
	1.34	0.73	0.94	Drought		drought	-3.09	-3.33	-3.33		drought	8.51496	10.0561	10.0561			drought	10.0561	1.88829e-14
Gruzinskii7	4.08	4.3	4.22	Control			Adyg
	3.38	3.33	3.36	Cold		cold	-0.7	-0.97	-0.86		cold	1.6245	1.95884	1.81504			cold	1.79946	0.167711
	4.32	4.66	4.23	Frost		frost	0.24	0.36	0.01		frost	0.846745	0.779165	0.993092			frost	0.873001	0.109354
	1.6	1.11	1.26	Drought		drought	-2.48	-3.19	-2.96		drought	5.57897	9.12611	7.78124			drought	8.45367	0.950967
																Control	Cold	Frost	Drought
															Kolkhida	1	2.08365	4.05829	3.85059
															Gruzinskii7	1	3.59892	7.70117	8.45367

## Sheet: HLH 43
Position	A	B	C	D	E	F	G	H		K	23	24
1	21.52	21.62	21.44	26.76	26.62	27	21.37	28.96		6.85	7.59	7.69
2	21.29	21.53	20.99	27.53	28.17	27.92	21.64	29.05		6.52	7.41	7.76
3	20.86	20.71	20.7	27.17	27.23	26.94	21.44	28.95		6.57	7.51	7.22
4	21.65	21.78	21.55	26.7	26.89	26.99	21.04	28.73
5	22.41	22.44	22.42	28.7	28.43	28.56	20.95	28.71
6	22.27	22.18	22.39	29.04	29.38	28.74	21.08	28.3
7	22.02	22.01	22.42	28.19	28.42	28.36	-	-		ACTIN
8	22.09	21.87	22.01	27.52	27.53	27.6	-	-		bHLH 43
9	22.32	22.22	22.32	26.92	27.33	27.09	-	-
10	22.07	22.06	22.6	26.92	27.2	27.43	-	-
11	22.66	22.81	22.44	27.91	27.87	28.14	-	-
12	20.78	20.7	20.48	26.18	25.86	25.98	33.02	-
	ACTIN			bHLH 43
dCq							ddCq					rel expr level
Kolkhida	5.24	5	5.56	Control			Kolkh											AVER	SD
	6.24	6.64	6.93	Cold		cold	1	1.64	1.37		cold	0.5	0.320856	0.386891			cold	0.353874	0.0466936
	6.31	6.52	6.24	Frost		frost	1.07	1.52	0.68		frost	0.476319	0.348686	0.624165			frost	0.412502	0.0902502
	5.05	5.11	5.44	Drought		drought	-0.19	0.11	-0.12		drought	1.14076	0.926588	1.08673			drought	1.11375	0.0382042
Karatum	6.29	5.99	6.14	Control			Kar
	6.77	7.2	6.35	Cold		cold	0.48	1.21	0.21		cold	0.716978	0.432269	0.864537			cold	0.790757	0.10434
	6.17	6.41	5.94	Frost		frost	-0.12	0.42	-0.2		frost	1.08673	0.747425	1.1487			frost	1.11772	0.0438148
	5.43	5.66	5.59	Drought		drought	-0.86	-0.33	-0.55		drought	1.81504	1.25701	1.46409			drought	1.36055	0.146422
Gruzinskii7	4.6	5.11	4.77	Control			Adyg
	4.85	5.14	4.83	Cold		cold	0.25	0.03	0.06		cold	0.840896	0.97942	0.959264			cold	0.926527	0.0748399
	5.25	5.06	5.7	Frost		frost	0.65	-0.05	0.93		frost	0.63728	1.03526	0.524858			frost	0.581069	0.0794943
	5.4	5.16	5.5	Drought		drought	0.8	0.05	0.73		drought	0.574349	0.965936	0.602904			drought	0.588627	0.0201912
																	Control	Cold	Frost	Drought
																Kolkhida	1	1.4155	1.65001	1.11375
																Gruzinskii7	1	3.70611	3.48642	0.588627

## Sheet: LOX 1
Position	A	B	C	D	E	F	G	H		K	23	24
1	21.38	21.52	21.51	29.8	30.45	30.1	21.6	30.84		8.58	9.24	7.1
2	21.49	21.44	21.49	29.56	28.83	28.91	21.6	30.89		9.63	9.29	7.5
3	21.16	21	20.91	26.2	25.68	26.01	21.68	30.83		8.37	9.15	7.07
4	21.7	21.7	21.76	22.73	22.58	22.67	21.71	28.27
5	22.45	22.66	22.56	31.32	31.23	31.55	21.6	28.57
6	22.32	22.43	22.4	30.74	30.55	30.68	21.8	28.68
7	22.05	22.11	21.89	29.59	29.3	29.69	21.17	-		ACTIN
8	22.11	22.32	22.29	22.84	22.61	22.8	21.07	-		LOX 1
9	22.45	22.43	22.38	30.76	30.32	30.54	21.61	-
10	22.44	22.26	22.31	29.25	28.52	28.24	-	-
11	22.74	22.55	22.82	30.02	30.71	30.74	-	-
12	20.89	21	20.86	22.8	22.61	22.65	-	-
	ACTIN			LOX 1
dCq							ddCq					rel expr level
Kolkhida	8.42	8.93	8.59	Control			Kolkh											AVER	SD
	8.07	7.39	7.42	Cold		cold	-0.35	-1.54	-1.17		cold	1.27456	2.90795	2.25012			cold	2.57903	0.465155
	5.04	4.68	5.1	Frost		frost	-3.38	-4.25	-3.49		frost	10.4107	19.0273	11.2356			frost	10.8231	0.583239
	1.03	0.88	0.91	Drought		drought	-7.39	-8.05	-7.68		drought	167.73	265.028	205.074			drought	186.402	26.4059
Karatum	8.87	8.57	8.99	Control			Kar
	8.42	8.12	8.28	Cold		cold	-0.45	-0.45	-0.71		cold	1.36604	1.36604	1.6358			cold	1.36604	2.51215e-15
	7.54	7.19	7.8	Frost		frost	-1.33	-1.38	-1.19		frost	2.51403	2.60268	2.28153			frost	2.55836	0.0626899
	0.73	0.29	0.51	Drought		drought	-8.14	-8.28	-8.48		drought	282.088	310.834	357.054			drought	296.461	20.3266
Gruzinskii7	8.31	7.89	8.16	Control			Adyg
	6.81	6.26	5.93	Cold		cold	-1.5	-1.63	-2.23		cold	2.82843	3.09513	4.69134			cold	2.96178	0.188587
	7.28	8.16	7.92	Frost		frost	-1.03	0.27	-0.24		frost	2.04202	0.82932	1.18099			frost	1.00516	0.24867
	1.91	1.61	1.79	Drought		drought	-6.4	-6.28	-6.37		drought	84.4485	77.7085	82.7106			drought	83.5795	1.2289
																Control	Cold	Frost	Drought
															Kolkhida	1	5.15806	21.6463	186.402
															Gruzinskii7	1	5.92356	20.3266	83.5795

## Sheet: HXK 2
Position	A	B	C	D	E	F	G	H		K	23	24
1	21.32	21.78	21.49	38.28	38.76	-	20.64	37.04		9.12	16.4	16.14
2	21.03	21.13	21.27	37.07	37.58	37.33	21.24	38.78		9.02	17.54	15.29
3	20.44	20.88	20.88	38.14	34.87	39.12	21.34	36.2		9.02	14.86
4	21.36	21.37	21.43	37.63	38.95	37.47	20.36	36.5
5	21.98	22.42	22.3	34.49	36.83	42.09	21.01	36.3
6	22.14	22.06	22.19	38.43	35.38	36.26	-	-
7	22.05	21.78	21.69	38.91	38.42	37.64	-	-		ACTIN
8	22.35	22.31	22.12	42.81	36.45	36.33	-	-		HXK 2
9	22.33	22.46	22.18	34.65	37.94	38.73	-	-
10	22.08	22.06	22.07	40.59	39.03	-	-	-
11	22.42	22.56	22.49	32.18	35.65	38.65	-	-
12	20.73	20.72	20.72	36.2	37.95	-	33.7	41.53
	ACTIN			HXK 2
dCq							ddCq					rel expr level
Kolkhida	16.96	16.98		Control			Kolkh											AVER	SD
	16.04	16.45	16.06	Cold		cold	-0.92	-0.53			cold	1.89212	1.44393				cold	1.66802	0.316915
	17.7	13.99	18.24	Frost		frost	0.74	-2.99	18.24		frost	0.598739	7.94474				frost	4.27174	5.19441
	16.27	17.58	16.04	Drought		drought	-0.69	0.6			drought	1.61328	0.659754				drought	1.13652	0.674247
Karatum	12.51	14.41	19.79	Control			Kar
	16.29	13.32	14.07	Cold		cold	3.78	-1.09	-5.72		cold	0.0727958	2.12874	52.7098			cold	1.10077	1.45377
	16.86	16.64	15.95	Frost		frost	4.35	2.23	-3.84		frost	0.0490365	0.213159	14.3204			frost	0.131098	0.116052
	20.46	14.14	14.21	Drought		drought	7.95	-0.27	-5.58		drought	0.004044	1.20581	47.8352			drought	0.604926	0.849775
Gruzinskii7	12.32	15.48	16.55	Control			Adyg
	18.51	16.97		Cold		cold	-1.09				cold	2.12874	1				cold	1.56437	0.79814
	9.76	13.09	16.16	Frost		frost	-2.56	-2.39	-0.39		frost	5.89708	5.24157	1.31039			frost	5.56933	0.463511
	15.47	17.23		Drought		drought	3.15	1.75			drought	0.112656	0.297302				drought	0.204979	0.130564
																Control	Cold	Frost	Drought
															Kolkhida	1	1.66802	4.27174	1.13652
															Gruzinskii7	1	1.56437	5.56933	0.204979

## Sheet: HXK 3
Position	A	B	C	D	E	F	G	H		K	23	24
1	21.52	21.8	-	26.13	26.44	-	21.55	28.86		2.12	7.31	7.49
2	21.37	21.41	21.37	25.81	25.91	26.28	21.64	28.55		1.91	6.91	6.83
3	20.86	20.64	21.01	24.73	24.79	25.53	21.47	28.58		2.12	7.11	7.24
4	21.39	21.54	21.43	28.43	28.61	28.82	20.71	28.2
5	22.32	22.22	22.33	26.78	26.74	26.91	21.11	27.94
6	21.63	22.14	22.03	25.71	26.19	25.85	20.91	28.15
7	21.45	21.94	21.91	25.17	25.34	25.33	-	-		ACTIN
8	21.86	21.92	22.07	27.32	27.45	27.42	-	-		HXK 3
9	21.78	22.03	22.2	26.05	26.09	26.36	-	-
10	21.91	21.89	21.88	25.97	25.52	26.04	-	-
11	22.47	22.28	22.68	26.74	26.64	26.87	-	-
12	20.14	20.7	20.75	27.79	27.66	28.15	-	-
	ACTIN			HXK 3
dCq							ddCq					rel expr level
Kolkhida	4.61	4.64		Control			Kolkh											AVER	SD
	4.44	4.5		Cold		cold	-0.17	-0.14			cold	1.12506	1.10191				cold	1.11348	0.0163719
	3.87	4.15		Frost		frost	-0.74	-0.49			frost	1.67018	1.40444				frost	1.53731	0.1879
	7.04	7.07		Drought		drought	2.43	2.43			drought	0.185565	0.185565				drought	0.185565	0
Karatum	4.46	4.52	4.58	Control			Kar
	4.08	4.05	3.82	Cold		cold	-0.38	-0.47	-0.76		cold	1.30134	1.38511	1.69349			cold	1.34323	0.0592326
	3.72	3.4	3.42	Frost		frost	-0.74	-1.12	-1.16		frost	1.67018	2.17347	2.23457			frost	2.20402	0.0432074
	5.46	5.53	5.35	Drought		drought	1	1.01	0.77		drought	0.5	0.496546	0.586417			drought	0.527655	0.0509195
Gruzinskii7	4.27	4.06	4.16	Control			Adyg
	4.06	3.63	4.16	Cold		cold	-0.21	-0.43	0		cold	1.15669	1.34723	1			cold	1.16797	0.173892
	4.27	4.36	4.19	Frost		frost	0	0.3	0.03		frost	1	0.812252	0.97942			frost	0.930558	0.102971
	7.65	6.96	7.4	Drought		drought	3.38	2.9	3.24		drought	0.0960547	0.133972	0.105843			drought	0.111957	0.0196839
																Control	Cold	Frost	Drought
															Kolkhida	1	1.11348	1.53731	0.185565
															Gruzinskii7	1	1.16797	0.930558	0.111957

## Sheet: RS 2
Position	A	B	C	D	E	F	G	H		K	23	24
1	21.17	21.76	21.63	22.56	22.79	22.81	21.53	27.73		2.88	6.2	5.14
2	21.77	21.79	21.94	20.1	21.19	20.64	21.64	27.76		3.25	6.12	5.27
3	21.05	21.04	20.82	21.35	21.62	21.1	21.76	27.99		3.25	6.23
4	21.76	21.7	21.88	21.69	21.72	21.92	21.09	26.23
5	22.4	22.58	22.44	23	23.12	23.67	21.13	26.4
6	22.27	22.52	22.6	23.1	23.06	23.15	-	25.82
7	22.19	22.2	22.14	22.8	22.89	22.59	-	-		ACTIN
8	22.03	22.05	22.13	21.39	21.74	21.68	-	-		RS 2
9	22.67	22.5	22.67	24.09	23.89	24.52	-	-
10	22.35	22.23	22.33	23.03	21.38	21.63	-	-
11	22.91	22.99	23.04	23.69	24.23	24.28	-	-
12	20.82	20.98	21.17	21.93	21.76	21.95	-	32.58
	ACTIN			RS 2
dCq							ddCq					rel expr level
Kolkhida	1.39	1.03	1.18	Control			Kolkh											AVER	SD
	-1.67	-0.6	-1.3	Cold		cold	-3.06	-1.63	-2.48		cold	8.33973	3.09513	5.57897			cold	5.67128	0.01
	0.3	0.58	0.28	Frost		frost	-1.09	-0.45	-0.9		frost	2.12874	1.36604	1.86607			frost	1.78695	0.387456
	-0.07	0.02	0.04	Drought		drought	-1.46	-1.01	-1.14		drought	2.75108	2.01391	2.20381			drought	2.47745	0.386981
Karatum	0.6	0.54	1.23	Control			Kar
	0.83	0.54	0.55	Cold		cold	0.23	-3.55271e-15	-0.68		cold	0.852635	1	1.60214			cold	1.15159	0.397082
	0.61	0.69	0.45	Frost		frost	0.01	0.15	-0.78		frost	0.993092	0.90125	1.71713			frost	1.20382	0.446902
	-0.64	-0.31	-0.45	Drought		drought	-1.24	-0.85	-1.68		drought	2.36199	1.8025	3.20428			drought	2.50339	0.991207
Gruzinskii7	1.42	1.39	1.85	Control			Adyg
	0.68	-0.85	-0.7	Cold		cold	-0.74	-2.24	-2.55		cold	1.67018	4.72397	5.85634			cold	4.0835	0.03
	0.78	1.24	1.24	Frost		frost	-0.64	-0.15	-0.61		frost	1.55833	1.10957	1.52626			frost	1.39805	0.250348
	1.11	0.78	0.78	Drought		drought	-0.31	-0.61	-1.07		drought	1.23971	1.52626	2.09943			drought	1.81285	0.405295
																Control	Cold	Frost	Drought
															Kolkhida	1	5.67128	1.78695	2.47745
															Gruzinskii7	1	4.0835	1.39805	1.81285

[truncated: 10 more sheets: Sweet 2, INV, SnRK 1.1, SnRK 1.2, SnRK 1.3., DHN 3, WRKY, LOX6, LOX7, bHLH7]
